# Supplementary material for: Unraveling the molecular mechanisms of lymph node metastasis in ovarian cancer: focus on MEOX1
Source: J Ovarian Res. 2024 Mar 14;17:61. doi: 10.1186/s13048-024-01384-6 (PMC10938838; doi:10.1186/s13048-024-01384-6)
Supplement: Supplementary file 1 — Supplementary Material 1. [file 13048_2024_1384_MOESM1_ESM.xlsx]

## Sheet: DEG_146samples
	gene	logFC	AveExpr	P.Value
ENSG00000137077.6	CCL21	1.88193	0.188366	0.000289158
ENSG00000211673.2	IGLV3-1	1.68517	0.522015	0.00206459
ENSG00000211966.2	IGHV5-51	1.62992	1.08814	0.00434075
ENSG00000196616.11	ADH1B	1.58895	-0.362014	0.00168066
ENSG00000239951.1	IGKV3-20	1.52584	3.41296	0.010629
ENSG00000211899.6	IGHM	1.51802	3.88496	0.0064254
ENSG00000211669.2	IGLV3-10	1.50362	-0.166334	0.00390314
ENSG00000274576.2	IGHV2-70	1.50002	-1.39891	0.00403321
ENSG00000211666.2	IGLV2-14	1.49565	2.43956	0.00890436
ENSG00000224373.3	IGHV4-59	1.47444	1.15578	0.0110528
ENSG00000211668.2	IGLV2-11	1.46316	0.83209	0.00441667
ENSG00000172156.3	CCL11	1.46144	0.443075	0.000965719
ENSG00000211943.2	IGHV3-15	1.44827	0.466561	0.0028108
ENSG00000211955.2	IGHV3-33	1.40159	0.698325	0.0120161
ENSG00000211663.2	IGLV3-19	1.40158	1.35741	0.0133861
ENSG00000211648.2	IGLV1-47	1.37177	1.31377	0.0228905
ENSG00000211677.2	IGLC2	1.34019	4.10019	0.0161945
ENSG00000166736.10	HTR3A	1.32239	3.27974	0.00314776
ENSG00000211660.3	IGLV2-23	1.31658	1.53262	0.02504
ENSG00000211965.3	IGHV3-49	1.30069	-0.474821	0.0152136
ENSG00000211662.2	IGLV3-21	1.28557	1.78776	0.0309789
ENSG00000224650.2	IGHV3-74	1.27967	0.154039	0.0089787
ENSG00000188257.9	PLA2G2A	1.27659	0.0734953	0.00503308
ENSG00000211959.2	IGHV4-39	1.26511	1.88229	0.0303241
ENSG00000145423.4	SFRP2	1.25975	3.44725	0.0229405
ENSG00000241294.1	IGKV2-24	1.25598	-0.920518	0.0062123
ENSG00000243466.1	IGKV1-5	1.2539	2.86776	0.0439575
ENSG00000211895.4	IGHA1	1.25349	5.2868	0.0106235
ENSG00000241351.2	IGKV3-11	1.25275	3.00938	0.0340785
ENSG00000211962.2	IGHV1-46	1.24745	0.278398	0.015835
ENSG00000270550.1	IGHV3-30	1.24621	1.68317	0.0375522
ENSG00000211670.2	IGLV3-9	1.22833	-1.3317	0.00744417
ENSG00000254709.5	IGLL5	1.22716	1.97204	0.028275
ENSG00000275385.1	CCL18	1.21818	0.431839	0.002986
ENSG00000211658.2	IGLV3-27	1.21758	-1.86309	0.008824
ENSG00000211941.3	IGHV3-11	1.21473	-0.0302839	0.0252044
ENSG00000280411.1	IGHV1-69D	1.21246	0.238799	0.0360682
ENSG00000211945.2	IGHV1-18	1.20783	1.34225	0.0360397
ENSG00000133110.13	POSTN	1.20303	4.20437	0.0172658
ENSG00000166741.6	NNMT	1.20008	5.16799	0.00142085
ENSG00000241755.1	IGKV1-9	1.19125	0.390934	0.0273493
ENSG00000211949.3	IGHV3-23	1.187	2.33797	0.0344339
ENSG00000132465.9	JCHAIN	1.18674	3.89087	0.0216343
ENSG00000236333.3	TRHDE-AS1	1.18111	-1.41831	0.00555063
ENSG00000268621.4	IGFL2-AS1	1.1678	-1.32925	0.00302687
ENSG00000244575.3	IGKV1-27	1.16744	-0.0712306	0.0326953
ENSG00000211638.2	IGLV8-61	1.16556	-0.906875	0.0167981
ENSG00000050628.19	PTGER3	1.16232	1.50518	0.00067073
ENSG00000211951.2	IGHV2-26	1.15591	-1.90236	0.0115618
ENSG00000211659.2	IGLV3-25	1.14437	1.28537	0.0485338
ENSG00000106483.10	SFRP4	1.14261	4.46934	0.0028667
ENSG00000230838.1	LINC01614	1.13417	-0.859135	0.0110113
ENSG00000244437.1	IGKV3-15	1.12809	1.47205	0.0328911
ENSG00000276775.1	IGHV4-4	1.11732	-1.68835	0.0140217
ENSG00000211890.3	IGHA2	1.0994	2.1485	0.0201163
ENSG00000211651.3	IGLV1-44	1.09768	1.09304	0.0423051
ENSG00000206384.9	COL6A6	1.07372	-0.15161	0.00252385
ENSG00000211897.6	IGHG3	1.06598	3.48098	0.0419621
ENSG00000172061.8	LRRC15	1.0652	1.6986	0.0306999
ENSG00000214049.6	UCA1	1.06308	3.4354	0.019191
ENSG00000072657.7	TRHDE	1.04826	-1.12751	0.0169463
ENSG00000094963.12	FMO2	1.0477	0.598866	0.0107777
ENSG00000139329.4	LUM	1.04177	6.41287	0.00559959
ENSG00000100181.20	TPTEP1	1.03707	0.322276	0.00909265
ENSG00000211967.3	IGHV3-53	1.03489	-1.01668	0.0228537
ENSG00000228437.4	LINC02474	1.03371	-1.57559	0.0309115
ENSG00000276566.1	IGKV1D-13	1.03362	-2.24793	0.00995599
ENSG00000242534.2	IGKV2D-28	1.03028	-2.66102	0.00989091
ENSG00000211893.3	IGHG2	1.02893	3.21849	0.038535
ENSG00000078098.12	FAP	1.02677	1.95167	0.00975091
ENSG00000225698.3	IGHV3-72	1.01909	-1.68075	0.0153178
ENSG00000134215.14	VAV3	1.01767	3.95313	0.0100281
ENSG00000237541.3	HLA-DQA2	1.00786	3.01536	0.0161639
ENSG00000189377.7	CXCL17	1.00472	3.77304	0.0410033
ENSG00000182667.13	NTM	1.00003	0.948994	0.0284626
ENSG00000134028.13	ADAMDEC1	0.995688	1.48967	0.0148414
ENSG00000211685.3	IGLC7	0.992211	-1.64495	0.018868
ENSG00000117215.13	PLA2G2D	0.990727	-0.438913	0.0116128
ENSG00000177575.11	CD163	0.990714	4.57864	2.61787e-05
ENSG00000136235.14	GPNMB	0.982889	6.41247	9.06367e-05
ENSG00000211935.3	IGHV1-3	0.971681	-2.3641	0.0299201
ENSG00000198851.8	CD3E	0.969731	2.34485	0.00164665
ENSG00000106809.9	OGN	0.966615	1.30776	0.0104826
ENSG00000005844.16	ITGAL	0.965856	3.00179	0.000193259
ENSG00000140285.8	FGF7	0.961516	0.595665	0.00910546
ENSG00000171051.7	FPR1	0.959503	2.1789	0.000347438
ENSG00000134258.15	VTCN1	0.953046	6.09576	0.0136488
ENSG00000173391.7	OLR1	0.952762	2.89477	0.000405808
ENSG00000197057.7	DTHD1	0.950716	-1.82964	0.00638194
ENSG00000143196.4	DPT	0.94768	-0.335055	0.0132838
ENSG00000155659.13	VSIG4	0.94765	4.41124	0.000112482
ENSG00000127083.7	OMD	0.946891	-0.411806	0.0220147
ENSG00000145649.7	GZMA	0.943266	1.09594	0.00187699
ENSG00000232679.1	LINC01705	0.941996	-2.05247	0.00395409
ENSG00000113088.5	GZMK	0.939356	-0.375714	0.00322736
ENSG00000265190.5	ANXA8	0.935255	-0.881241	0.00694928
ENSG00000185860.12	CCDC190	0.934949	-2.1753	0.0161487
ENSG00000156414.17	TDRD9	0.93437	-0.304134	0.0234441
ENSG00000173369.14	C1QB	0.927197	7.13237	0.000171665
ENSG00000101916.11	TLR8	0.924859	0.588208	0.000758531
ENSG00000165124.16	SVEP1	0.918659	1.91492	0.00900822
ENSG00000173432.9	SAA1	0.918064	1.99789	0.0366454
ENSG00000138755.5	CXCL9	0.915919	3.70584	0.0371778
ENSG00000113263.11	ITK	0.914386	0.255424	0.00168318
ENSG00000138722.8	MMRN1	0.912481	-0.0410032	0.00365929
ENSG00000125730.15	C3	0.911982	10.0571	0.00476287
ENSG00000105366.14	SIGLEC8	0.911611	-0.17609	0.0038706
ENSG00000116824.4	CD2	0.905581	2.00521	0.00678779
ENSG00000254415.3	SIGLEC14	0.898516	0.966955	0.00357164
ENSG00000211445.10	GPX3	0.8967	7.99331	0.00743514
ENSG00000204866.7	IGFL2	0.895076	-0.122926	0.0293685
ENSG00000243910.6	TUBA4B	0.894693	-0.867346	0.0349257
ENSG00000232216.1	IGHV3-43	0.894115	-1.8282	0.03853
ENSG00000154451.13	GBP5	0.892333	3.4593	0.00608243
ENSG00000172752.13	COL6A5	0.890516	-1.72297	0.0058401
ENSG00000262655.3	SPON1	0.882752	9.35574	0.00223681
ENSG00000182687.3	GALR2	0.878068	-1.75009	0.000588537
ENSG00000137648.15	TMPRSS4	0.874918	5.73782	0.0119293
ENSG00000203747.8	FCGR3A	0.874592	5.10316	0.000521467
ENSG00000134339.7	SAA2	0.874507	0.0235395	0.025961
ENSG00000122420.8	PTGFR	0.873736	-1.91595	0.00497987
ENSG00000160593.16	JAML	0.872666	1.36593	0.00019798
ENSG00000181617.5	FDCSP	0.871461	-2.82862	0.00401424
ENSG00000167613.14	LAIR1	0.871392	4.17314	9.95364e-05
ENSG00000238042.4	LINC02257	0.867675	-0.919445	0.0454766
ENSG00000188293.5	IGFL1	0.867628	-1.54707	0.0220813
ENSG00000110079.15	MS4A4A	0.867302	2.72485	0.000102979
ENSG00000187037.7	GPR141	0.862736	0.0780894	0.00355464
ENSG00000187474.4	FPR3	0.861514	3.78094	0.00109709
ENSG00000211937.3	IGHV2-5	0.856847	-2.4291	0.0391702
ENSG00000162631.17	NTNG1	0.856635	-0.0718836	0.0184296
ENSG00000186810.7	CXCR3	0.848537	0.982854	0.00442603
ENSG00000081237.17	PTPRC	0.846476	3.87728	0.00076225
ENSG00000185565.10	LSAMP	0.844917	0.787092	0.00489173
ENSG00000131459.11	GFPT2	0.84441	2.54881	0.000705715
ENSG00000159189.10	C1QC	0.844206	7.16187	0.000367648
ENSG00000141579.6	ZNF750	0.842605	1.18836	0.0225891
ENSG00000160255.15	ITGB2	0.840365	5.77211	0.000498846
ENSG00000211753.3	TRBV28	0.839333	0.775406	0.00504449
ENSG00000244116.3	IGKV2-28	0.838602	-2.53032	0.0353091
ENSG00000167286.8	CD3D	0.837458	0.368948	0.00788572
ENSG00000090382.5	LYZ	0.836234	5.46757	0.0105606
ENSG00000196664.4	TLR7	0.834631	1.90392	0.000600358
ENSG00000143119.11	CD53	0.834492	4.42864	0.000292884
ENSG00000162849.14	KIF26B	0.834039	3.37036	0.00456714
ENSG00000172215.5	CXCR6	0.833494	0.80807	0.00296853
ENSG00000254489.1	MPPED2-AS1	0.831537	-0.426032	0.0189279
ENSG00000131042.12	LILRB2	0.829099	2.34186	0.000236707
ENSG00000100450.11	GZMH	0.828292	-0.246185	0.00448902
ENSG00000142512.13	SIGLEC10	0.827745	2.03533	0.000539496
ENSG00000110324.8	IL10RA	0.827607	3.64746	0.000287122
ENSG00000171860.4	C3AR1	0.827419	3.495	0.000432884
ENSG00000122641.9	INHBA	0.827236	3.15927	0.0295731
ENSG00000082074.14	FYB1	0.827161	3.54582	0.000379375
ENSG00000100385.12	IL2RB	0.826271	3.09929	0.00577007
ENSG00000110077.13	MS4A6A	0.826033	4.39695	0.000529843
ENSG00000173372.15	C1QA	0.824548	6.42439	0.00035501
ENSG00000005102.11	MEOX1	0.823766	2.85274	0.0342162
ENSG00000271605.4	MILR1	0.82284	1.78135	0.000335423
ENSG00000186340.13	THBS2	0.822758	5.55754	0.014803
ENSG00000186074.17	CD300LF	0.821272	0.504394	0.000277789
ENSG00000106565.16	TMEM176B	0.819953	5.11396	0.00170616
ENSG00000066294.13	CD84	0.819254	3.2052	0.000494059
ENSG00000173762.6	CD7	0.816904	2.00245	0.00369706
ENSG00000141968.6	VAV1	0.81679	3.10437	0.000548821
ENSG00000158714.9	SLAMF8	0.816489	3.04758	0.00183151
ENSG00000184709.7	LRRC26	0.816082	-0.400581	0.0365603
ENSG00000196735.10	HLA-DQA1	0.813642	6.1496	0.0126516
ENSG00000168685.13	IL7R	0.813378	2.09198	0.0174334
ENSG00000077420.14	APBB1IP	0.81327	3.16518	0.000487947
ENSG00000173578.7	XCR1	0.812531	-1.62368	0.00359217
ENSG00000196209.11	SIRPB2	0.80946	0.938231	0.000698792
ENSG00000162511.7	LAPTM5	0.80919	7.24797	0.000514048
ENSG00000144810.14	COL8A1	0.809169	4.63303	0.0133875
ENSG00000127954.11	STEAP4	0.80872	1.95029	0.0085172
ENSG00000134061.5	CD180	0.807624	2.01536	0.000237231
ENSG00000136250.10	AOAH	0.807105	2.26788	0.000687504
ENSG00000168702.15	LRP1B	0.80674	-0.649184	0.0090687
ENSG00000026751.15	SLAMF7	0.804474	2.25873	0.0184952
ENSG00000176083.16	ZNF683	0.803804	0.400795	0.0213092
ENSG00000180828.2	BHLHE22	0.803762	-1.54594	0.00632255
ENSG00000147168.11	IL2RG	0.803597	3.71151	0.00399754
ENSG00000096996.14	IL12RB1	0.802683	1.09264	0.00106105
ENSG00000198223.13	CSF2RA	0.80082	2.18365	0.000641924
ENSG00000173627.7	APOBEC4	0.79954	-2.3093	0.0425621
ENSG00000144648.13	ACKR2	0.798747	2.47356	0.0173784
ENSG00000105376.4	ICAM5	0.796687	1.75826	0.0134502
ENSG00000105246.5	EBI3	0.79631	1.11138	0.000877079
ENSG00000181143.14	MUC16	0.796234	9.12761	0.00800626
ENSG00000165168.7	CYBB	0.795938	5.15721	0.00174989
ENSG00000235576.1	LINC01871	0.795687	-1.95562	0.000986409
ENSG00000111700.11	SLCO1B3	0.793755	-2.64041	0.0232088
ENSG00000104327.6	CALB1	0.792966	-1.33863	0.0304932
ENSG00000185862.6	EVI2B	0.792814	3.30692	0.000710014
ENSG00000162739.12	SLAMF6	0.791062	0.465134	0.0080941
ENSG00000175161.12	CADM2	0.790073	-1.7056	0.0462507
ENSG00000151650.7	VENTX	0.788843	-0.42281	0.000651377
ENSG00000186818.11	LILRB4	0.787598	3.74985	0.00125269
ENSG00000169442.7	CD52	0.787169	3.25296	0.0033585
ENSG00000260135.5	MMP2-AS1	0.786961	-1.594	0.00178009
ENSG00000211772.7	TRBC2	0.785914	2.28799	0.00731182
ENSG00000178860.8	MSC	0.785428	1.57268	0.00897397
ENSG00000002933.6	TMEM176A	0.784525	4.93886	0.00476025
ENSG00000166927.11	MS4A7	0.784052	3.54454	7.8183e-05
ENSG00000229391.6	HLA-DRB6	0.783761	3.22446	0.0299437
ENSG00000133937.4	GSC	0.782348	-0.768078	0.0389322
ENSG00000197629.5	MPEG1	0.781056	4.04807	0.00072629
ENSG00000163599.13	CTLA4	0.780015	-0.772215	0.00909098
ENSG00000172673.9	THEMIS	0.779433	-0.936735	0.00807655
ENSG00000132514.12	CLEC10A	0.778505	0.0952435	0.00643015
ENSG00000128573.21	FOXP2	0.778108	-1.65405	0.00721275
ENSG00000134460.14	IL2RA	0.776205	0.787528	0.00204764
ENSG00000233038.4	PTPRN2-AS1	0.776204	-0.243363	7.54228e-05
ENSG00000140465.12	CYP1A1	0.775762	-2.4275	0.00471518
ENSG00000100453.11	GZMB	0.770598	1.04557	0.0240339
ENSG00000124731.11	TREM1	0.76922	1.53625	0.00134842
ENSG00000100368.12	CSF2RB	0.769037	2.18261	0.00115968
ENSG00000137809.15	ITGA11	0.768809	3.98788	0.0147921
ENSG00000197766.6	CFD	0.765907	2.77178	0.000361457
ENSG00000108950.10	FAM20A	0.762616	5.05207	0.0092248
ENSG00000106952.6	TNFSF8	0.761153	0.499956	0.0018673
ENSG00000155926.12	SLA	0.761116	2.92805	0.00037148
ENSG00000129194.6	SOX15	0.761105	0.841389	0.01811
ENSG00000090339.7	ICAM1	0.760952	5.79391	0.00398208
ENSG00000137699.15	TRIM29	0.759341	5.86198	0.019911
ENSG00000137491.13	SLCO2B1	0.758542	4.81473	0.000849835
ENSG00000122122.9	SASH3	0.757337	3.0914	0.000956132
ENSG00000182578.12	CSF1R	0.756899	5.58978	0.00109082
ENSG00000088836.11	SLC4A11	0.75658	4.84384	0.00999287
ENSG00000172724.10	CCL19	0.756293	-1.10367	0.0207477
ENSG00000235568.5	NFAM1	0.754139	2.53815	0.000417918
ENSG00000115956.9	PLEK	0.753166	3.80347	0.00130202
ENSG00000143226.12	FCGR2A	0.752878	4.80413	0.000541823
ENSG00000105967.14	TFEC	0.752626	2.07203	0.00255191
ENSG00000010310.7	GIPR	0.752032	-0.728815	0.000902313
ENSG00000150337.12	FCGR1A	0.751982	2.20088	0.000991212
ENSG00000141574.6	SECTM1	0.750721	4.65524	0.0115597
ENSG00000121933.16	TMIGD3	0.750268	2.71451	0.00150816
ENSG00000038945.13	MSR1	0.74819	4.58222	0.00116895
ENSG00000073737.15	DHRS9	0.747937	-0.533391	0.0190065
ENSG00000163131.9	CTSS	0.746833	5.74502	0.00134832
ENSG00000134516.14	DOCK2	0.746667	2.89746	0.00136917
ENSG00000110934.9	BIN2	0.746078	2.25801	0.000771851
ENSG00000180644.6	PRF1	0.745902	1.37547	0.00618611
ENSG00000105374.8	NKG7	0.744472	2.31667	0.0106738
ENSG00000125657.4	TNFSF9	0.744208	0.0361562	0.00705327
ENSG00000025708.11	TYMP	0.742931	5.73771	0.0010644
ENSG00000011465.15	DCN	0.742292	7.36655	0.0137735
ENSG00000174175.15	SELP	0.741181	0.0448918	0.0033905
ENSG00000277734.3	TRAC	0.740397	2.84824	0.0115583
ENSG00000185905.3	C16orf54	0.739476	0.126735	0.00211409
ENSG00000103522.14	IL21R	0.739087	0.57482	0.0184506
ENSG00000020633.17	RUNX3	0.738787	4.26328	0.0249549
ENSG00000114013.14	CD86	0.738604	3.04107	0.00096732
ENSG00000197646.7	PDCD1LG2	0.738602	0.916705	0.00594346
ENSG00000123338.11	NCKAP1L	0.738518	3.76697	0.00134364
ENSG00000125355.14	TMEM255A	0.738134	1.09158	0.00528623
ENSG00000172243.16	CLEC7A	0.737211	2.61461	0.00414264
ENSG00000171659.12	GPR34	0.736993	2.40389	0.00144517
ENSG00000132386.9	SERPINF1	0.736672	5.55026	0.00850666
ENSG00000163508.11	EOMES	0.73666	-0.436012	0.00693732
ENSG00000038427.14	VCAN	0.736475	5.47452	0.020993
ENSG00000233117.2	LINC00702	0.735779	-1.25133	0.00923773
ENSG00000197249.11	SERPINA1	0.732594	5.80299	0.0114057
ENSG00000211746.3	TRBV19	0.729605	-2.13368	0.00178026
ENSG00000233429.8	HOTAIRM1	0.72792	0.636311	0.0271649
ENSG00000132965.8	ALOX5AP	0.727629	4.21015	0.00898071
ENSG00000188641.11	DPYD	0.727583	3.1035	0.00258733
ENSG00000271503.4	CCL5	0.727397	4.04285	0.0173767
ENSG00000169896.15	ITGAM	0.726927	2.97236	0.00182598
ENSG00000170516.15	COX7B2	0.726835	-3.55884	0.0300884
ENSG00000112852.6	PCDHB2	0.726193	2.59974	0.0453295
ENSG00000197405.6	C5AR1	0.725397	3.70412	0.000105516
ENSG00000171049.8	FPR2	0.725391	-1.14115	0.00279982
ENSG00000174946.6	GPR171	0.725228	-0.724692	0.00837754
ENSG00000155307.16	SAMSN1	0.725093	2.22908	0.00109488
ENSG00000198523.5	PLN	0.724902	-0.562474	0.0390535
ENSG00000116690.10	PRG4	0.723172	-0.381306	0.0225775
ENSG00000264230.6	ANXA8L1	0.722799	-0.51633	0.0212578
ENSG00000160791.13	CCR5	0.722048	1.60873	0.0063881
ENSG00000088827.11	SIGLEC1	0.721665	4.22794	0.00359318
ENSG00000115380.17	EFEMP1	0.719803	3.99011	0.0383438
ENSG00000172020.11	GAP43	0.718947	-1.7712	0.0148972
ENSG00000227039.5	ITGB2-AS1	0.718799	0.495199	0.00761622
ENSG00000168229.3	PTGDR	0.717638	-1.92239	0.000148584
ENSG00000168995.12	SIGLEC7	0.71743	0.850004	0.000478757
ENSG00000109089.7	CDR2L	0.716479	6.50068	0.000120658
ENSG00000247774.5	PCED1B-AS1	0.716035	1.68825	0.000741547
ENSG00000260314.2	MRC1	0.713545	2.28767	0.00177645
ENSG00000231389.6	HLA-DPA1	0.713317	7.80571	0.0159193
ENSG00000213088.8	ACKR1	0.712021	0.978838	0.0142791
ENSG00000173200.11	PARP15	0.711494	0.00467599	0.00155687
ENSG00000206538.6	VGLL3	0.711251	1.69143	0.0192713
ENSG00000203710.9	CR1	0.709899	0.648584	0.00234514
ENSG00000204472.11	AIF1	0.708815	3.88789	0.000655372
ENSG00000177989.12	ODF3B	0.708527	3.81434	0.00141192
ENSG00000089012.13	SIRPG	0.708171	-0.191192	0.0183062
ENSG00000140030.5	GPR65	0.707648	1.64478	0.00162968
ENSG00000138135.6	CH25H	0.707509	-0.186468	0.00519891
ENSG00000090104.10	RGS1	0.705833	5.1163	0.0156686
ENSG00000117090.13	SLAMF1	0.704416	-0.519804	0.0145091
ENSG00000117091.8	CD48	0.703461	3.03455	0.00579773
ENSG00000038295.6	TLL1	0.702968	-0.717028	0.0164943
ENSG00000184385.2	UMODL1-AS1	0.701907	-2.43332	0.036442
ENSG00000129450.7	SIGLEC9	0.701505	1.4227	0.000858902
ENSG00000077984.5	CST7	0.70139	1.90757	0.0110107
ENSG00000180044.4	C3orf80	0.701193	0.333175	0.0148282
ENSG00000127507.16	ADGRE2	0.699839	1.51591	0.0020161
ENSG00000078589.11	P2RY10	0.699736	-0.981822	0.0231929
ENSG00000116132.10	PRRX1	0.699668	3.38812	0.0411927
ENSG00000072694.17	FCGR2B	0.698899	2.98458	0.00416689
ENSG00000102524.10	TNFSF13B	0.698571	3.32134	0.0027957
ENSG00000233338.1	TLR8-AS1	0.698448	-0.759237	0.0287757
ENSG00000136634.5	IL10	0.697941	0.592787	0.00444666
ENSG00000158869.9	FCER1G	0.697265	5.74399	0.00105425
ENSG00000122223.11	CD244	0.697019	-1.33232	0.00285368
ENSG00000104972.13	LILRB1	0.696195	2.48054	0.00190095
ENSG00000163568.12	AIM2	0.695976	-0.240432	0.016125
ENSG00000225969.1	ABHD11-AS1	0.695815	0.842757	0.0361265
ENSG00000254438.1	LINC02683	0.695085	-1.54207	0.01285
ENSG00000109182.10	CWH43	0.694394	-2.13249	0.0494203
ENSG00000179300.3	RTL3	0.692917	-2.71737	0.00436225
ENSG00000169508.6	GPR183	0.692706	2.74935	0.00578874
ENSG00000185761.9	ADAMTSL5	0.691275	-0.238844	0.00861527
ENSG00000105219.7	CCNP	0.690917	0.448567	0.025646
ENSG00000095970.15	TREM2	0.690797	3.38808	0.00507761
ENSG00000163823.3	CCR1	0.690291	3.14749	0.00176612
ENSG00000154589.5	LY96	0.688444	1.86465	0.000851667
ENSG00000280693.1	SH3PXD2A-AS1	0.688204	-0.377793	0.0149303
ENSG00000111058.6	ACSS3	0.687961	3.37402	0.0104462
ENSG00000180871.6	CXCR2	0.684302	-1.31283	0.00209967
ENSG00000167261.12	DPEP2	0.684174	0.361758	7.51381e-05
ENSG00000100351.15	GRAP2	0.683949	-0.419999	0.00436745
ENSG00000204136.9	GGTA1	0.683026	2.10454	0.00141019
ENSG00000118785.12	SPP1	0.682019	8.39693	0.00802226
ENSG00000244482.8	LILRA6	0.680916	0.160398	0.000405232
ENSG00000152049.6	KCNE4	0.679686	1.34478	0.0157299
ENSG00000126860.10	EVI2A	0.679438	2.25993	0.00322033
ENSG00000172260.12	NEGR1	0.677079	-0.0859176	0.0238724
ENSG00000165457.12	FOLR2	0.675835	3.02806	0.00128377
ENSG00000101307.14	SIRPB1	0.675756	0.639346	0.00715655
ENSG00000225298.4	LINC00113	0.674148	-1.86893	0.00400318
ENSG00000135077.7	HAVCR2	0.673712	3.46696	0.00232629
ENSG00000100055.19	CYTH4	0.672859	3.22325	0.00175774
ENSG00000168779.18	SHOX2	0.672628	-0.920746	0.0133772
ENSG00000236242.1	MYO16-AS1	0.672537	-3.22549	0.00359691
ENSG00000175946.8	KLHL38	0.671803	-2.15916	0.0330843
ENSG00000164691.15	TAGAP	0.671708	2.01623	0.00295654
ENSG00000105383.13	CD33	0.671647	1.44124	0.000562371
ENSG00000162747.8	FCGR3B	0.671336	-1.32519	0.0216897
ENSG00000085265.9	FCN1	0.671211	1.54902	0.00732127
ENSG00000158517.12	NCF1	0.671178	1.58022	0.00372735
ENSG00000172578.10	KLHL6	0.671146	2.02042	0.000578389
ENSG00000275302.1	CCL4	0.670886	2.806	0.00872513
ENSG00000251442.4	LINC01094	0.669783	1.27953	0.00109535
ENSG00000134668.11	SPOCD1	0.669449	-0.143708	0.0137151
ENSG00000147570.8	DNAJC5B	0.669431	-1.44407	0.0042259
ENSG00000131386.16	GALNT15	0.669396	0.294096	0.00490363
ENSG00000113083.11	LOX	0.669351	4.48902	0.0165166
ENSG00000198842.8	STYXL2	0.668933	-1.84203	0.0480817
ENSG00000164694.15	FNDC1	0.668034	4.25176	0.0368898
ENSG00000125735.9	TNFSF14	0.667621	1.33919	0.0366335
ENSG00000010671.14	BTK	0.66714	1.8217	0.00394523
ENSG00000122862.4	SRGN	0.665143	5.82571	0.00160625
ENSG00000163631.15	ALB	0.664917	-1.6785	0.00779752
ENSG00000223865.9	HLA-DPB1	0.664738	7.25233	0.00712945
ENSG00000161082.11	CELF5	0.664693	1.47096	0.0267716
ENSG00000132000.10	PODNL1	0.663615	3.1892	0.0160116
ENSG00000116701.13	NCF2	0.662699	2.75676	0.000891548
ENSG00000166106.3	ADAMTS15	0.662184	4.15273	0.0134446
ENSG00000116039.10	ATP6V1B1	0.661581	7.44649	0.0248347
ENSG00000105509.9	HAS1	0.661579	-1.67385	0.0476336
ENSG00000104894.10	CD37	0.661429	4.06255	0.000393115
ENSG00000153283.11	CD96	0.659077	1.5078	0.00576891
ENSG00000255071.2	SAA2-SAA4	0.658688	-2.46108	0.0364725
ENSG00000164761.7	TNFRSF11B	0.658627	2.90987	0.041409
ENSG00000239998.4	LILRA2	0.658388	0.574903	0.00268746
ENSG00000136244.10	IL6	0.656598	0.329601	0.045367
ENSG00000101230.5	ISM1	0.655023	2.27454	0.0227355
ENSG00000147443.11	DOK2	0.654789	2.03325	0.00192872
ENSG00000153563.14	CD8A	0.652856	2.07339	0.0294044
ENSG00000170909.12	OSCAR	0.652612	2.08381	0.00154585
ENSG00000244682.6	FCGR2C	0.652304	0.930751	0.0104278
ENSG00000225383.5	SFTA1P	0.652223	-2.30399	0.00954527
ENSG00000168811.5	IL12A	0.652112	0.92709	0.0171037
ENSG00000197540.6	GZMM	0.651265	-1.01196	0.00371404
ENSG00000011347.8	SYT7	0.650996	3.29894	0.0155472
ENSG00000111796.3	KLRB1	0.649921	-0.14443	0.00420362
ENSG00000115414.17	FN1	0.649787	9.37343	0.0421149
ENSG00000075884.11	ARHGAP15	0.649603	1.25613	0.0014949
ENSG00000110876.9	SELPLG	0.647905	3.75436	0.00291277
ENSG00000226660.2	TRBV2	0.64769	-2.81965	0.00296142
ENSG00000174837.13	ADGRE1	0.647173	-0.0718359	0.014995
ENSG00000176971.3	FIBIN	0.646513	2.71601	0.0126125
ENSG00000135604.9	STX11	0.645891	1.19103	0.0019888
ENSG00000061455.10	PRDM6	0.645723	0.267946	0.0108619
ENSG00000172322.12	CLEC12A	0.645459	-0.284159	0.0168519
ENSG00000128815.16	WDFY4	0.645272	2.18729	0.00585802
ENSG00000011600.10	TYROBP	0.644234	6.14605	0.00164119
ENSG00000189320.7	FAM180A	0.643617	-0.133863	0.0166466
ENSG00000128284.18	APOL3	0.643463	3.82285	0.00936098
ENSG00000170458.12	CD14	0.643315	6.10426	0.00170417
ENSG00000121807.5	CCR2	0.643198	0.0637413	0.0314184
ENSG00000110852.4	CLEC2B	0.64299	2.53397	0.0034184
ENSG00000188778.4	ADRB3	0.642649	-2.92725	0.0332683
ENSG00000267453.5	CLEC4O	0.641918	-2.73233	0.0472107
ENSG00000172349.15	IL16	0.640894	2.79278	0.00067083
ENSG00000160219.10	GAB3	0.640394	1.13097	0.000713281
ENSG00000124212.5	PTGIS	0.639775	4.33154	0.0435389
ENSG00000123329.16	ARHGAP9	0.639494	2.37847	0.00329411
ENSG00000169413.2	RNASE6	0.639145	3.25613	0.005223
ENSG00000183019.6	MCEMP1	0.639002	-1.67899	0.00652653
ENSG00000091656.14	ZFHX4	0.638753	1.47549	0.0249933
ENSG00000180875.4	GREM2	0.637908	-1.45698	0.0170883
ENSG00000134042.11	MRO	0.637232	-0.298655	0.00130257
ENSG00000122224.16	LY9	0.636712	-0.314881	0.011071
ENSG00000167208.13	SNX20	0.636635	1.72128	0.0115425
ENSG00000163564.13	PYHIN1	0.636202	-0.629564	0.0301295
ENSG00000183696.12	UPP1	0.635859	3.28437	0.00201805
ENSG00000100292.15	HMOX1	0.6352	4.66121	0.000734967
ENSG00000136869.13	TLR4	0.634264	2.53515	0.0040499
ENSG00000015285.9	WAS	0.634161	3.24237	0.000542146
ENSG00000164532.10	TBX20	0.633483	-3.17792	0.0119162
ENSG00000175489.9	LRRC25	0.632912	2.77465	0.00128025
ENSG00000135094.9	SDS	0.632626	2.95475	0.00452872
ENSG00000165091.14	TMC1	0.631473	-0.590378	0.0180708
ENSG00000125726.9	CD70	0.631214	-1.02048	0.0313312
ENSG00000157064.9	NMNAT2	0.630469	3.12119	0.0334113
ENSG00000183813.6	CCR4	0.630104	-0.902913	0.0199659
ENSG00000189068.8	VSTM1	0.62957	-2.11677	0.0358625
ENSG00000070190.11	DAPP1	0.62929	2.6384	0.0126757
ENSG00000175471.18	MCTP1	0.629067	1.37284	0.00138098
ENSG00000181804.13	SLC9A9	0.62831	1.88844	0.000917571
ENSG00000140379.7	BCL2A1	0.62797	1.25164	0.0098349
ENSG00000160654.8	CD3G	0.626003	0.468679	0.0356682
ENSG00000084636.16	COL16A1	0.625419	4.51982	0.00514656
ENSG00000150681.8	RGS18	0.624562	0.0450743	0.00450462
ENSG00000167895.13	TMC8	0.624333	3.31258	0.000385033
ENSG00000139572.3	GPR84	0.624305	1.06982	0.0163429
ENSG00000238121.4	LINC00426	0.624272	-1.7568	0.0053507
ENSG00000073861.2	TBX21	0.624096	-1.21513	0.0136295
ENSG00000007264.12	MATK	0.623871	1.01804	0.0145956
ENSG00000122254.6	HS3ST2	0.623063	-0.762767	0.0284045
ENSG00000134955.10	SLC37A2	0.622163	2.93592	0.00170713
ENSG00000158270.11	COLEC12	0.621111	3.40393	0.0105974
ENSG00000232192.1	KIF26B-AS1	0.620466	-2.94626	0.00234823
ENSG00000009790.13	TRAF3IP3	0.620405	0.889673	0.00457478
ENSG00000166523.6	CLEC4E	0.62012	0.632531	0.035951
ENSG00000227191.5	TRGC2	0.619397	-1.24753	0.0177036
ENSG00000148680.14	HTR7	0.618691	-1.80538	0.0024087
ENSG00000152784.14	PRDM8	0.61859	-0.283241	0.00428919
ENSG00000147206.15	NXF3	0.61842	-1.18246	0.0331353
ENSG00000122691.11	TWIST1	0.618368	1.97543	0.022733
ENSG00000137078.7	SIT1	0.618328	0.598932	0.0239705
ENSG00000153294.10	ADGRF4	0.616869	-1.38191	0.0263453
ENSG00000000938.11	FGR	0.616119	2.34366	0.00196206
ENSG00000181847.10	TIGIT	0.615937	0.236588	0.0342718
ENSG00000123342.14	MMP19	0.615467	3.00986	0.00463602
ENSG00000163563.7	MNDA	0.613388	2.44656	0.008268
ENSG00000165685.7	TMEM52B	0.613208	-0.0262913	0.00843603
ENSG00000109846.6	CRYAB	0.612642	5.64328	0.0360532
ENSG00000012779.9	ALOX5	0.611838	4.23329	0.010426
ENSG00000160883.9	HK3	0.609943	1.46409	0.00468891
ENSG00000104415.12	CCN4	0.609509	2.4088	0.0217005
ENSG00000130592.12	LSP1	0.608402	5.08235	0.00144388
ENSG00000187116.12	LILRA5	0.608209	-0.445349	0.00428752
ENSG00000115607.8	IL18RAP	0.607111	-1.52076	0.00662525
ENSG00000186407.6	CD300E	0.606969	0.166491	0.019185
ENSG00000183918.13	SH2D1A	0.606377	-0.698272	0.0383759
ENSG00000266402.3	SNHG25	0.606253	2.68806	0.0153541
ENSG00000135218.16	CD36	0.605558	2.18223	0.0248368
ENSG00000099985.3	OSM	0.605054	1.24666	0.0284393
ENSG00000163519.12	TRAT1	0.60457	-1.22722	0.034004
ENSG00000204161.12	TMEM273	0.603192	1.16502	0.00286943
ENSG00000115255.9	REEP6	0.600979	2.37708	0.0183105
ENSG00000237512.5	UNC5B-AS1	0.600164	2.75797	0.0373676
ENSG00000112799.7	LY86	0.600114	2.42088	0.0046833
ENSG00000168135.4	KCNJ4	0.599057	-1.79109	0.0423904
ENSG00000170315.12	UBB	0.597534	7.78544	0.0297333
ENSG00000043462.10	LCP2	0.597441	4.00397	0.00475811
ENSG00000119508.16	NR4A3	0.597143	1.37801	0.0349037
ENSG00000227877.5	MRLN	0.596271	-2.8753	0.0329676
ENSG00000070193.4	FGF10	0.595039	-3.23533	0.0172715
ENSG00000145850.7	TIMD4	0.594095	-1.3261	0.0481928
ENSG00000166928.9	MS4A14	0.594063	-0.10454	0.00219862
ENSG00000102032.11	RENBP	0.594016	2.75242	0.00114634
ENSG00000134853.10	PDGFRA	0.593591	3.78521	0.0457323
ENSG00000130208.8	APOC1	0.592468	4.73302	0.00614359
ENSG00000175857.7	GAPT	0.592264	0.925027	0.0251553
ENSG00000134242.14	PTPN22	0.59192	1.33498	0.0122944
ENSG00000256039.1	LINC02446	0.591485	-2.52548	0.0247015
ENSG00000204482.9	LST1	0.591316	3.02508	0.00695712
ENSG00000000971.14	CFH	0.59095	4.81874	0.0212395
ENSG00000090659.16	CD209	0.590556	1.50933	0.0171918
ENSG00000110446.8	SLC15A3	0.590521	5.31778	0.00889764
ENSG00000154262.11	ABCA6	0.589384	0.0669444	0.0166728
ENSG00000254418.1	SPON1-AS1	0.588974	-1.41932	0.00425389
ENSG00000180432.5	CYP8B1	0.588837	-1.66114	0.0454106
ENSG00000180061.8	TMEM150B	0.588603	0.118828	0.00766708
ENSG00000150782.10	IL18	0.588554	3.59046	0.0119561
ENSG00000241644.2	INMT	0.588229	0.495343	0.0237785
ENSG00000130164.10	LDLR	0.587559	5.12792	0.00766736
ENSG00000180383.3	DEFB124	0.587026	-2.56707	0.0314175
ENSG00000137752.21	CASP1	0.586958	3.53624	0.00625683
ENSG00000066336.10	SPI1	0.586779	4.82898	0.00302096
ENSG00000133985.2	TTC9	0.58652	4.03552	0.0156437
ENSG00000198879.10	SFMBT2	0.58631	2.24182	0.00759637
ENSG00000242574.7	HLA-DMB	0.586251	5.63211	0.0237756
ENSG00000172031.6	EPHX4	0.585039	2.85473	0.0117813
ENSG00000135916.14	ITM2C	-0.580935	7.17348	0.0261101
ENSG00000100884.8	CPNE6	-0.585288	-2.33797	0.0413078
ENSG00000235049.1	LINC00940	-0.585718	-3.11255	0.0110531
ENSG00000249628.2	LINC00942	-0.591034	-2.13592	0.00691549
ENSG00000267413.1	LINC01901	-0.592011	-3.34805	0.0239212
ENSG00000226203.1	LINC01733	-0.59329	-2.9899	0.0155056
ENSG00000121068.12	TBX2	-0.593491	4.54498	0.0457304
ENSG00000139915.17	MDGA2	-0.59445	-2.48395	0.0136299
ENSG00000188051.6	TMEM221	-0.597028	1.73533	0.0169317
ENSG00000143318.11	CASQ1	-0.597693	-0.700167	0.0113744
ENSG00000272711.1	HK2-DT	-0.59844	1.48075	0.000433263
ENSG00000131951.9	LRRC9	-0.598603	-2.99369	0.0204604
ENSG00000248587.5	GDNF-AS1	-0.599927	-1.96093	0.0290365
ENSG00000198883.10	PNMA5	-0.600501	-2.97701	0.0207901
ENSG00000237412.5	PRSS56	-0.601038	-3.49842	0.0131565
ENSG00000171450.5	CDK5R2	-0.604009	-1.62649	0.0335176
ENSG00000154269.13	ENPP3	-0.604498	-0.567843	0.0388814
ENSG00000249252.4	C1QTNF7-AS1	-0.607627	-2.82897	0.00202975
ENSG00000231784.7	DBIL5P	-0.609757	-0.877199	0.0011827
ENSG00000232237.3	ASCL5	-0.610717	-1.27064	0.00161939
ENSG00000092054.12	MYH7	-0.612924	-2.82563	0.037172
ENSG00000234711.1	TUBB8P11	-0.613413	-2.97432	0.0074853
ENSG00000152430.16	BOLL	-0.614582	-2.28018	0.00456203
ENSG00000165816.11	VWA2	-0.615622	1.89494	0.019559
ENSG00000186479.4	RGS7BP	-0.616332	-1.0207	0.0286471
ENSG00000258947.5	TUBB3	-0.616674	0.961941	0.0127017
ENSG00000153157.11	SYCP2L	-0.618119	-1.76296	0.0242534
ENSG00000267296.2	CEBPA-DT	-0.619886	0.68764	0.0110951
ENSG00000204277.1	LINC01993	-0.621953	-0.562163	0.0276403
ENSG00000184731.5	FAM110C	-0.624948	4.15105	0.00118923
ENSG00000206195.9	DUXAP8	-0.627448	3.05834	0.0414214
ENSG00000186998.14	EMID1	-0.628072	5.0476	0.00407421
ENSG00000271524.1	BNIP3P17	-0.630233	-0.5715	0.00752301
ENSG00000185176.11	AQP12B	-0.631171	-3.06583	0.0397011
ENSG00000162763.3	LRRC52	-0.632351	-3.10895	0.00439231
ENSG00000135903.17	PAX3	-0.632846	-3.48125	0.0107016
ENSG00000173894.9	CBX2	-0.634309	4.15523	0.0078811
ENSG00000223823.1	LINC01342	-0.637622	-1.66074	0.0162064
ENSG00000132702.11	HAPLN2	-0.638436	-2.02534	0.00997234
ENSG00000179772.7	FOXS1	-0.639332	1.50086	0.0101262
ENSG00000164385.7	LINC01600	-0.640157	-1.78833	0.000275346
ENSG00000244280.1	ECEL1P2	-0.642459	-3.02103	0.0174902
ENSG00000134376.13	CRB1	-0.643126	-2.08563	0.0175105
ENSG00000084628.8	NKAIN1	-0.643579	-0.546374	0.0207869
ENSG00000118407.13	FILIP1	-0.645801	3.10528	0.00875633
ENSG00000265018.5	AGAP12P	-0.646493	-1.46007	0.0138622
ENSG00000148123.13	PLPPR1	-0.646659	-2.94664	0.0436011
ENSG00000177108.5	ZDHHC22	-0.648061	-2.74619	0.0208394
ENSG00000162949.15	CAPN13	-0.651368	2.97435	0.0263655
ENSG00000101333.15	PLCB4	-0.651868	2.9679	0.0133152
ENSG00000268660.1	LETM1P2	-0.652824	-2.48606	0.00730478
ENSG00000149571.9	KIRREL3	-0.653575	-0.379751	0.0259509
ENSG00000197977.3	ELOVL2	-0.653587	0.17754	0.00465502
ENSG00000125965.7	GDF5	-0.654308	-0.988114	0.0253667
ENSG00000109832.11	DDX25	-0.654829	-0.123573	0.0394997
ENSG00000197934.7	CYYR1-AS1	-0.656359	-3.06189	0.004156
ENSG00000131650.12	KREMEN2	-0.656733	2.73642	0.0281243
ENSG00000267767.2	LINC01801	-0.656999	-1.38106	0.00713527
ENSG00000280409.1	LINC01101	-0.65709	0.233213	0.02755
ENSG00000239911.2	PRKAG2-AS1	-0.65924	1.88141	0.0121124
ENSG00000003249.12	DBNDD1	-0.659266	5.09809	0.000145881
ENSG00000165863.15	C10orf82	-0.660229	-0.512271	0.0392511
ENSG00000248222.4	SLIT3-AS1	-0.660661	-2.81283	0.00206504
ENSG00000196350.8	ZNF729	-0.662092	-2.02269	0.0498279
ENSG00000112164.5	GLP1R	-0.662461	-2.36269	0.0330692
ENSG00000135773.11	CAPN9	-0.666442	1.52345	0.0308765
ENSG00000127241.15	MASP1	-0.667463	-0.954381	0.0152677
ENSG00000234665.7	LERFS	-0.669954	-1.37272	0.0316763
ENSG00000146013.9	GFRA3	-0.671891	-0.275815	0.0088537
ENSG00000227392.1	HPN-AS1	-0.675996	-1.71332	0.00294948
ENSG00000135097.5	MSI1	-0.67753	4.04418	0.0343619
ENSG00000003137.7	CYP26B1	-0.679522	0.769448	0.0300503
ENSG00000124159.14	MATN4	-0.681005	-1.09676	0.00564733
ENSG00000171773.2	NXNL1	-0.681527	-3.6523	6.80347e-05
ENSG00000055118.13	KCNH2	-0.682446	4.35204	0.00486944
ENSG00000205363.5	INSYN1	-0.684668	0.18819	0.0365495
ENSG00000138669.8	PRKG2	-0.687079	-0.40339	0.0462537
ENSG00000170743.15	SYT9	-0.689199	-3.21433	0.00586148
ENSG00000139540.10	SLC39A5	-0.689846	-1.62448	0.00143743
ENSG00000148600.13	CDHR1	-0.690099	2.61764	0.0411835
ENSG00000206077.9	ZDHHC11B	-0.693128	0.453555	0.0311708
ENSG00000196277.14	GRM7	-0.694224	-1.25873	0.00669739
ENSG00000248740.4	LINC02428	-0.69425	-2.30997	0.0452082
ENSG00000183873.14	SCN5A	-0.695182	1.40256	0.00419727
ENSG00000158816.14	VWA5B1	-0.695494	-2.27006	0.0350065
ENSG00000241388.4	HNF1A-AS1	-0.696216	-3.27367	0.0103075
ENSG00000021300.12	PLEKHB1	-0.696831	5.50133	0.00114916
ENSG00000127928.11	GNGT1	-0.705919	0.35294	0.0380577
ENSG00000087250.7	MT3	-0.707164	-0.715133	0.0176074
ENSG00000260027.4	HOXB7	-0.709834	3.87384	0.020215
ENSG00000226383.4	LINC01876	-0.710687	-2.01607	0.049269
ENSG00000197893.12	NRAP	-0.711999	-1.50731	0.0283352
ENSG00000183837.9	PNMA3	-0.719538	2.46067	0.0187567
ENSG00000130182.6	ZSCAN10	-0.720367	-3.10354	0.000498438
ENSG00000125207.6	PIWIL1	-0.720818	-0.972648	0.0276481
ENSG00000135253.12	KCP	-0.722682	1.84152	0.0145726
ENSG00000107242.16	PIP5K1B	-0.72363	0.285203	0.00587346
ENSG00000234928.1	LINC01659	-0.729455	-1.35098	0.00517357
ENSG00000197745.2	SCGB1D4	-0.732552	-3.00441	0.034867
ENSG00000228784.6	LINC00954	-0.734449	0.14964	0.00111061
ENSG00000185633.9	NDUFA4L2	-0.735707	4.70683	0.00413948
ENSG00000154146.11	NRGN	-0.735926	3.19281	0.00443908
ENSG00000204610.11	TRIM15	-0.735928	-1.47445	0.0288295
ENSG00000184029.8	DSCR4	-0.738032	-3.28488	0.025111
ENSG00000154548.8	SRSF12	-0.747364	1.46262	0.00157585
ENSG00000110148.8	CCKBR	-0.747505	-0.944344	0.0400586
ENSG00000136099.12	PCDH8	-0.748264	-3.06824	0.0225016
ENSG00000268751.1	SCGB1B2P	-0.753155	0.477751	0.000520792
ENSG00000135902.8	CHRND	-0.756749	-2.872	0.00593731
ENSG00000241155.1	ARHGAP31-AS1	-0.759783	-1.90955	0.000173981
ENSG00000170891.9	CYTL1	-0.760869	0.257095	0.00679825
ENSG00000256124.4	LINC01152	-0.761726	-0.827149	0.0170384
ENSG00000185149.5	NPY2R	-0.764424	-2.86444	0.00634348
ENSG00000280953.1	LINC01163	-0.76803	-3.49296	0.00477296
ENSG00000172987.11	HPSE2	-0.768654	-2.62272	0.0326996
ENSG00000101441.4	CST4	-0.770973	-2.48743	0.0233544
ENSG00000166265.10	CYYR1	-0.772963	3.43822	0.00262051
ENSG00000221887.5	HMSD	-0.77498	-1.87626	0.00589321
ENSG00000276644.3	DACH1	-0.780724	3.15068	0.0331263
ENSG00000251363.2	LINC02315	-0.789212	-2.5179	0.0372455
ENSG00000110436.10	SLC1A2	-0.792191	-1.19336	0.0057078
ENSG00000179023.8	KLHDC7A	-0.793995	-0.906968	0.0327103
ENSG00000215452.3	ZNF663P	-0.794205	0.19507	0.00339771
ENSG00000141744.3	PNMT	-0.795252	-0.209195	0.0245133
ENSG00000167771.5	RCOR2	-0.796937	3.51955	0.00259095
ENSG00000187783.10	TMEM72	-0.797075	-2.11264	0.0141298
ENSG00000196132.10	MYT1	-0.801201	-0.0967115	0.0457297
ENSG00000185269.10	NOTUM	-0.817835	1.4719	0.02562
ENSG00000185038.13	MROH2A	-0.818562	-0.570072	0.0434969
ENSG00000115290.8	GRB14	-0.823858	0.31917	0.00632261
ENSG00000229404.4	LINC00858	-0.824735	-0.348479	0.00870721
ENSG00000127831.9	VIL1	-0.831546	-2.04203	0.00393508
ENSG00000197616.10	MYH6	-0.841282	-2.29004	0.0176858
ENSG00000258548.4	LINC00645	-0.846562	-3.04272	0.00559055
ENSG00000067842.16	ATP2B3	-0.847093	-0.832091	0.00411305
ENSG00000102935.10	ZNF423	-0.853493	3.50785	0.0026623
ENSG00000243955.4	GSTA1	-0.856117	0.932097	0.0413107
ENSG00000204335.3	SP5	-0.859733	1.23005	0.00449466
ENSG00000107821.13	KAZALD1	-0.86201	2.76817	0.00565319
ENSG00000165349.10	SLC7A3	-0.863859	-0.640835	0.00943975
ENSG00000229150.1	CRYGEP	-0.87052	-2.30494	0.0474286
ENSG00000132164.8	SLC6A11	-0.871091	0.974671	0.0153681
ENSG00000174498.12	IGDCC3	-0.873746	-1.36263	0.0326488
ENSG00000084453.15	SLCO1A2	-0.875204	-0.00529137	0.0284594
ENSG00000214128.9	TMEM213	-0.875512	-2.7759	0.00158189
ENSG00000164076.15	CAMKV	-0.877526	-2.59276	0.00432574
ENSG00000135447.15	PPP1R1A	-0.878115	0.852205	0.00434305
ENSG00000132437.16	DDC	-0.882419	-0.762351	0.00402507
ENSG00000118004.16	COLEC11	-0.88929	1.57248	0.0470424
ENSG00000226476.2	LINC01748	-0.896488	-2.25316	0.025844
ENSG00000188338.13	SLC38A3	-0.897729	1.15643	0.00488556
ENSG00000100314.3	CABP7	-0.898481	0.121073	0.00721883
ENSG00000137860.10	SLC28A2	-0.899399	-0.669358	0.0142807
ENSG00000162344.3	FGF19	-0.900061	-2.18884	0.0370996
ENSG00000204128.5	C2orf72	-0.901062	-0.526275	0.00225976
ENSG00000183780.11	SLC35F3	-0.910473	0.745938	0.00146499
ENSG00000237945.6	LINC00649	-0.910755	2.43474	0.00856025
ENSG00000162068.1	NTN3	-0.916193	-1.02964	0.00134321
ENSG00000148795.5	CYP17A1	-0.917425	0.585387	0.00246099
ENSG00000099954.17	CECR2	-0.937057	-0.0692827	0.0396669
ENSG00000103460.15	TOX3	-0.939847	-1.22799	0.0378185
ENSG00000161681.14	SHANK1	-0.941071	2.38852	0.00985396
ENSG00000229967.1	MAGEA4-AS1	-0.96005	-2.15585	0.0383844
ENSG00000089250.17	NOS1	-0.962795	-0.512	0.00876825
ENSG00000126733.19	DACH2	-0.974431	-1.90804	0.00851779
ENSG00000223764.2	LINC02593	-0.97665	0.123283	0.0197389
ENSG00000128242.11	GAL3ST1	-0.978196	1.02904	0.000305158
ENSG00000206557.5	TRIM71	-0.989459	-0.518206	0.0246875
ENSG00000124232.9	RBPJL	-0.990463	-2.04139	0.00125925
ENSG00000105707.12	HPN	-0.999286	4.75141	0.0120371
ENSG00000131771.12	PPP1R1B	-1.012	5.31209	0.00638012
ENSG00000136110.11	CNMD	-1.04337	-3.36382	0.000114297
ENSG00000131095.10	GFAP	-1.0467	-0.599882	0.0095621
ENSG00000137285.9	TUBB2B	-1.04706	0.395994	0.0208397
ENSG00000101204.14	CHRNA4	-1.05135	-2.42013	0.00335036
ENSG00000146267.11	FAXC	-1.06137	0.758608	6.84145e-05
ENSG00000176887.6	SOX11	-1.0703	0.398196	0.0472223
ENSG00000150722.9	PPP1R1C	-1.07787	-0.663971	0.00423621
ENSG00000166840.12	GLYATL1	-1.08374	-2.62946	0.00029348
ENSG00000187634.9	SAMD11	-1.08735	2.22603	0.00945257
ENSG00000155897.8	ADCY8	-1.09068	-0.896286	0.0439744
ENSG00000230368.2	FAM41C	-1.1001	-2.22484	0.00321556
ENSG00000164690.6	SHH	-1.10223	-1.9146	0.00582806
ENSG00000143171.11	RXRG	-1.11224	-0.366743	0.00848212
ENSG00000139219.16	COL2A1	-1.12288	0.298759	0.0177702
ENSG00000158815.9	FGF17	-1.16306	-0.79679	0.00913146
ENSG00000204603.5	LINC01257	-1.16705	-1.44836	0.000776407
ENSG00000129244.7	ATP1B2	-1.18633	1.97502	0.000551752
ENSG00000164007.9	CLDN19	-1.23419	-1.49987	0.00779826
ENSG00000184697.6	CLDN6	-1.24312	4.83304	0.0165864
ENSG00000157851.15	DPYSL5	-1.28044	-1.68585	0.00437875
ENSG00000187772.6	LIN28B	-1.35133	-1.57582	0.00629669
ENSG00000146166.15	LGSN	-1.37262	-1.48203	0.00260041
ENSG00000147381.10	MAGEA4	-1.37814	-0.389856	0.0434587
ENSG00000187135.7	VSTM2B	-1.3822	-2.48899	0.000171709
ENSG00000170373.7	CST1	-1.49581	0.926394	0.000562366
