# Supplementary material for: Unraveling the molecular mechanisms of lymph node metastasis in ovarian cancer: focus on MEOX1
Source: J Ovarian Res. 2024 Mar 14;17:61. doi: 10.1186/s13048-024-01384-6 (PMC10938838; doi:10.1186/s13048-024-01384-6)
Supplement: Supplementary file 2 — Supplementary Material 2. [file 13048_2024_1384_MOESM2_ESM.xlsx]

## Sheet: 工作表 1 - selddeg
seldeg
ddeg	ddeg1	ddeg2	ddeg3	udeg	udeg1	udeg2	udeg3
AASS	1	1	1	AC009237.8	1	1	NA
ABCA5	1	1	1	ACOT7	NA	1	1
ABCA8	1	1	1	ACOT8	1	1	NA
ABI3BP	1	1	1	ACP1	NA	1	1
ADCY9	1	NA	1	ACTL6A	1	1	1
ADH1B	1	1	1	ADA	NA	1	1
ADRB2	NA	1	1	AGO2	NA	1	1
AF007147	1	1	1	AHCY	1	1	1
AFF1	1	NA	1	AIF1L	1	1	1
AGBL2	1	NA	1	AL590762.11	1	NA	1
AKAP11	1	1	NA	ALDOA	NA	1	1
AKT3	1	1	1	ALG3	1	1	1
ALDH1A1	1	1	1	ANLN	1	1	1
ALDH1A2	1	1	1	APOA1	1	1	NA
ALDH1A3	1	1	1	ARHGAP11B	1	1	1
AMIGO2	1	1	1	ARL4C	1	1	1
AMT	1	1	NA	ARMC2-AS1	1	1	1
ANKMY2	1	1	NA	ASF1B	1	1	NA
ANXA1	1	1	NA	ASL	1	1	1
ANXA5	1	1	1	ASPM	1	1	1
ANXA8	1	1	1	ASS1	1	1	1
APH1B	1	1	1	ATAD2	NA	1	1
AQP9	1	1	1	ATG101	1	1	1
ARHGAP44	1	1	1	ATIC	NA	1	1
ARHGEF6	1	1	1	ATP5B	NA	1	1
ARMCX1	1	1	1	ATP5E	1	NA	1
ATF7IP2	1	1	NA	ATP5G1	1	1	1
ATP10D	1	1	1	ATP5G3	NA	1	1
AX747826	1	1	1	ATP5I	NA	1	1
BBS2	1	1	1	ATP5J	NA	1	1
BBS4	NA	1	1	ATP6V0B	NA	1	1
BCHE	1	1	1	ATP6V0E2	1	1	1
BDH2	1	1	1	ATP6V1B1	1	1	NA
BICC1	1	1	1	AUNIP	1	1	NA
BIRC3	1	1	1	AURKA	1	1	1
BNC2	1	1	1	AURKB	1	1	NA
C14orf64	1	NA	1	B3GALT6	1	NA	1
C16orf54	1	1	1	B4GALT5	1	1	1
C1R	1	1	1	BABAM1	NA	1	1
C1RL	1	1	1	BAK1	1	1	NA
C2orf40	1	1	1	BARD1	1	1	1
C3	1	1	1	BCAP31	NA	1	1
C3AR1	NA	1	1	BIRC5	1	1	1
C4A	1	1	1	1	1	1	1
C4BPA	1	1	NA	BORA	NA	1	1
CADPS2	1	1	1	BPGM	NA	1	1
CAPN3	1	1	1	BST2	NA	1	1
CASP1	NA	1	1	BUB1	1	NA	1
CASP4	1	1	NA	BUB1B	1	1	1
CBR4	1	1	NA	BZW2	1	1	1
CBX7	NA	1	1	C10orf2	NA	1	1
CCDC69	1	1	1	C11orf48	NA	1	1
CCDC89	1	1	NA	C14orf2	NA	1	1
CCNDBP1	1	1	1	C16orf59	1	1	1
CD14	1	1	1	C1orf106	1	1	1
CDC14A	NA	1	1	C1orf109	NA	1	1
CELF2	1	1	1	C1orf116	1	NA	1
CFC1	1	NA	1	C1orf186	1	1	NA
CFD	1	1	1	C20orf24	1	1	1
CFI	1	1	1	C21orf91	NA	1	1
CHGB	1	1	1	C2orf47	NA	1	1
CHKB	NA	1	1	CAMTA1	NA	1	1
CHN2	NA	1	1	CAPG	1	1	1
CHRDL1	1	1	1	CBS	1	1	1
CIRBP	1	1	1	CCDC6	1	1	1
CLDN1	1	NA	1	CCDC88C	1	1	1
CLEC10A	NA	1	1	CCL28	NA	1	1
CLEC2B	NA	1	1	CCNA2	1	1	1
CMAHP	1	1	1	CCNB1	1	1	1
COL21A1	1	1	NA	CCNB2	1	1	1
CORO2B	1	1	1	CCNE1	1	1	1
COX7A1	1	1	NA	CCNE2	1	1	1
CPEB1	1	1	NA	CCT3	NA	1	1
CREBL2	1	1	1	CCT5	1	1	1
CRIM1	1	1	1	CD47	NA	1	1
CRISP2	NA	1	1	CDC123	NA	1	1
CSF2RB	1	1	1	CDC20	1	1	1
CSGALNACT1	1	1	1	CDC25A	1	1	1
CTC-428G20.3	1	1	1	CDC45	1	1	1
CTNNAL1	1	1	1	CDC6	1	1	1
CTSO	1	1	1	CDC7	1	1	1
CXorf57	1	1	1	CDCA3	1	1	1
CYB5R4	1	NA	1	CDCA4	1	1	1
CYP39A1	1	1	1	CDCA8	1	1	1
CYP3A5	NA	1	1	CDH6	1	1	NA
DAB2	1	1	1	CDK1	1	1	1
DCLK1	1	1	NA	CDK16	1	1	1
DCN	1	1	1	CDKN2A	NA	1	1
DDB2	1	NA	1	CDKN3	1	1	1
DDR2	1	1	1	CEMIP	1	1	NA
DENND4A	1	1	NA	CENPA	1	1	1
DIXDC1	1	1	1	CENPE	1	1	1
DKFZP586I1420	1	1	1	CENPF	1	1	1
DMD	1	1	1	CENPN	1	1	NA
DOCK10	1	1	NA	CENPU	1	1	1
DPY19L2P2	1	1	1	CEP55	1	1	1
DPYD	1	1	1	CEP72	1	1	NA
DQ597730	NA	1	1	CEP76	NA	1	1
DRAM1	NA	1	1	CHCHD7	NA	1	1
DSERG1	1	1	NA	CHKA	1	NA	1
DYNC2H1	1	1	NA	CHODL	1	1	NA
DZIP3	1	1	NA	CKAP5	NA	1	1
EBLN2	1	1	1	CKLF	NA	1	1
ECM2	1	1	1	CKS1B	1	1	1
EFEMP1	1	1	1	CKS2	1	1	1
EFHC1	1	1	1	CLDN3	1	1	1
EIF1	1	1	NA	CLEC5A	NA	1	1
ENKD1	1	1	NA	CLPTM1L	NA	1	1
EOGT	1	1	NA	CMC2	1	1	NA
EPB41L3	1	1	1	COL13A1	1	1	NA
EPS8	1	1	1	COL4A1	1	1	1
ETS2	1	1	1	COL4A2	1	1	NA
EZR	1	1	1	COL9A1	1	NA	1
FAM129A	1	1	NA	COMMD2	NA	1	1
FAM134B	1	1	1	COMMD5	NA	1	1
FAM13B	1	1	1	COMP	1	NA	1
FAM13C	1	1	1	COX5B	1	1	1
FAM153A	1	1	1	COX6C	NA	1	1
FAM46A	1	1	1	CRABP2	1	1	1
FAM65B	NA	1	1	CSE1L	1	1	1
FAM69A	1	1	1	CSNK2A1	NA	1	1
FAS	1	1	1	CTB-92J24.2	1	1	1
FAXDC2	NA	1	1	CTCFL	1	1	NA
FBN1	1	1	NA	CTPS1	1	1	1
FBXL5	NA	1	1	CTPS2	NA	1	1
FBXO8	1	1	NA	CXXC5	1	1	1
FERMT1	NA	1	1	CYC1	1	1	1
FGF2	NA	1	1	DBF4	1	1	1
FOXL2	1	1	1	DBN1	1	1	1
FRY	1	1	1	DCAF17	NA	1	1
FTO	1	1	1	DCXR	1	1	NA
G0S2	1	1	1	DDRGK1	NA	1	1
GABARAPL1	1	1	1	DDX39A	1	1	1
GALC	1	1	1	DDX49	1	NA	1
GAS7	NA	1	1	DEPDC1	1	1	NA
GATA6	1	1	1	DGAT1	1	1	1
GEMIN8	1	1	NA	DHCR24	1	1	NA
GHR	1	1	1	DHRS11	NA	1	1
GIPC2	1	1	1	DHTKD1	1	1	1
GNE	1	1	NA	DKC1	NA	1	1
GNG11	1	1	1	DLGAP5	1	1	1
GNG12	1	1	1	DNA2	1	1	1
GOLGA8N	1	NA	1	DNAJB11	1	1	1
GPRASP1	1	1	1	DNAJC9	NA	1	1
GSAP	1	1	1	DNMT1	1	1	1
GSTM5	NA	1	1	DNMT3B	1	1	1
HAND2-AS1	1	1	1	DPH2	1	1	1
HBA1	1	1	1	DPM3	1	1	1
HBB	1	1	1	DPP3	1	1	1
HBD	1	1	1	DPY19L4	NA	1	1
HCG26	1	1	NA	DSCC1	NA	1	1
HOXA5	NA	1	1	DTL	1	1	1
HYMAI	1	1	NA	E2F3	1	1	1
IFI16	1	1	1	E2F8	1	1	1
IFNGR1	1	1	NA	ECHDC3	NA	1	1
IGBP1	1	1	1	ECHS1	NA	1	1
IGFBP1	1	1	1	ECI1	NA	1	1
IGFBP4	1	1	1	ECT2	1	1	1
IGFBP6	1	1	1	EIF2S2	NA	1	1
IL15	1	1	NA	EIF4G1	1	1	1
IL1R1	1	NA	1	EIF6	1	1	1
IL6ST	1	1	1	ELOVL1	NA	1	1
IL7	1	1	NA	ELOVL6	1	1	1
INPP1	1	1	1	EMG1	NA	1	1
IQGAP2	1	NA	1	ENY2	NA	1	1
IRF8	NA	1	1	EPT1	1	1	1
ISOC1	1	NA	1	ERCC6L	1	1	NA
ITM2A	NA	1	1	ESM1	1	1	1
JAM3	NA	1	1	ESPL1	1	1	NA
KAT2B	1	1	1	ESRP1	1	1	1
KBTBD11	1	1	1	ESRP2	1	NA	1
KCNB1	1	1	1	EXOSC4	NA	1	1
KCNJ2	1	1	1	EZH2	1	1	1
KIAA0226L	1	1	1	FAM117B	1	1	1
KLF10	1	1	1	FAM171A1	1	1	1
KLF2	1	1	1	FAM195A	1	NA	1
KLF3-AS1	1	1	1	FAM32A	NA	1	1
KLF4	1	1	1	FAM60A	1	1	1
KLF9	1	1	1	FAM64A	1	1	1
KLHDC1	1	1	1	FAM90A1	1	1	1
LAMA2	1	1	1	FANCG	NA	1	1
LGALS2	1	1	1	FANCI	1	1	1
LIMA1	1	1	1	FASTK	1	NA	1
LINC00341	1	1	1	FBLN2	NA	1	1
LIPA	1	1	1	FBXO5	NA	1	1
LOC100996668	1	1	1	FDPS	1	1	1
LOC102724250	1	1	1	FEN1	1	1	1
LOC286189	1	NA	1	FGF18	1	1	1
LOC728392	1	1	1	FIBP	NA	1	1
LPAR1	1	1	NA	FJX1	1	1	NA
LRRN4CL	1	1	1	FKBPL	1	1	1
LXN	1	1	1	FLAD1	1	1	NA
LYST	NA	1	1	FOLR3	1	1	1
MAF	1	1	1	FOXM1	1	1	1
MALAT1	1	1	1	FRAT2	NA	1	1
MAN1A1	1	1	1	FZD10	1	1	1
MAOA	1	1	1	FZD2	1	1	1
MAOB	1	1	1	FZD5	NA	1	1
MAP3K5	1	1	NA	GAPDH	NA	1	1
MAP3K8	1	1	1	GCDH	1	1	NA
MARCKS	1	1	1	GCSH	NA	1	1
MCTP2	1	1	1	GGH	NA	1	1
MDFIC	1	1	1	GID8	1	NA	1
MEF2C	1	1	1	GINS1	1	1	1
MEIS2	1	1	1	GINS2	1	NA	1
METTL7A	1	NA	1	GLDC	1	1	1
MIR22	NA	1	1	GMEB2	NA	1	1
MIR4680	1	1	NA	GMPS	NA	1	1
MNDA	1	1	1	GNAI3	NA	1	1
MPDZ	NA	1	1	GNGT1	1	1	1
MS4A7	1	NA	1	GNL2	NA	1	1
MUM1	1	1	1	GOLT1B	NA	1	1
N4BP2L2	1	1	1	GORASP2	NA	1	1
NANOG	NA	1	1	GOT1	1	1	1
NAP1L3	1	1	1	GPI	1	1	1
NBEA	1	1	1	GPR19	1	1	NA
NBL1	1	1	NA	GPRC5B	1	NA	1
NDN	1	1	1	GPSM2	1	1	1
NDNF	1	1	1	GPX1	NA	1	1
NELL2	1	1	1	GTF2H4	NA	1	1
NFKB1	1	1	1	GTF2IRD1	1	1	1
NFKBIZ	1	1	1	GTPBP3	1	NA	1
NOTCH2NL	1	1	1	H2BFS	1	1	NA
NR2F1	1	1	1	HDGF	1	1	NA
NR3C2	1	1	1	HELLS	NA	1	1
NT5E	1	1	1	HILPDA	1	1	NA
NXF3	1	NA	1	HIST1H2AE	1	1	1
OGN	1	1	1	HIST1H2AM	1	1	NA
PAPPA	1	1	1	HIST1H2BG	1	1	NA
PAPSS2	1	1	1	HIST2H2BE	1	1	1
PBX3	1	1	1	HIST3H2A	1	1	1
PCDH17	1	1	1	HJURP	1	1	1
PDE4B	1	NA	1	HLTF	1	1	1
PDE8B	1	1	1	HMGB3	1	1	1
PDGFRA	1	1	1	HMMR	1	1	1
PDK4	1	1	1	HN1	1	1	1
PDLIM3	1	1	1	HSPE1	NA	1	1
PDLIM5	1	NA	1	HSPE1-MOB4	1	1	1
PEG3	1	1	1	IGF2	1	1	NA
PGR	1	1	1	IL1RAP	1	1	1
PID1	1	1	1	ILF2	NA	1	1
PIP5K1B	1	1	1	IMP4	NA	1	1
PJA2	1	1	1	INHBB	1	1	1
PKD2	1	1	1	INPPL1	NA	1	1
PLA2G4A	1	1	NA	ISG15	1	1	1
PLCL2	1	1	1	ITGB8	1	1	1
PLK2	1	NA	1	JUP	1	1	1
PLSCR4	1	1	1	KAZN	1	NA	1
PNRC1	NA	1	1	KIAA0101	1	1	1
POLR3GL	1	1	1	KIF11	1	1	1
PPAP2A	1	1	1	KIF14	1	1	1
PRKAR1A	1	1	NA	KIF15	1	1	1
PRKD1	1	1	1	KIF18B	1	1	1
PROS1	1	1	1	KIF1A	1	1	1
PTGER4	1	1	1	KIF20A	1	1	1
PTPLA	NA	1	1	KIF22	NA	1	1
PTPN13	1	1	1	KIF23	1	1	NA
PTPRE	1	1	1	KIF2C	1	1	1
PTPRN2	NA	1	1	KIF4A	1	1	1
RAB31	1	1	1	KLHDC3	NA	1	1
RAC2	1	1	1	KLHL24	NA	1	1
RAPGEF4	1	1	1	KLHL26	1	1	NA
RBPMS	1	1	NA	KLK5	1	1	1
REEP1	1	1	1	KLK6	1	1	1
REV3L	1	1	NA	KLK7	1	1	1
RGS2	1	1	1	KLK8	1	1	1
RGS22	1	1	1	KNTC1	NA	1	1
RGS5	NA	1	1	KPNA2	1	1	1
RHOBTB1	1	1	1	KRT14	1	1	NA
RNASE4	1	1	1	KRT7	1	NA	1
RNF128	1	1	1	KRT8	NA	1	1
ROR2	1	1	NA	L1CAM	1	1	NA
RP1-142L7.8	1	1	1	LACTB2	1	1	1
RP11-305O6.3	1	1	1	LAGE3	1	1	1
RP11-499E18.1	1	1	1	LAMA5	NA	1	1
RPS16P5	1	1	NA	LAMC1	NA	1	1
RTN1	1	1	1	LAPTM4B	1	1	1
RUNDC3B	1	1	NA	LDHB	NA	1	1
RUNX1T1	1	1	1	LEPREL4	NA	1	1
SATB1	1	1	1	LINC01296	1	NA	1
SCML1	1	1	NA	LIPG	1	1	1
SDPR	1	1	1	LMNB1	1	1	1
SECISBP2	1	1	1	LMNB2	1	1	NA
SERPINB6	1	1	NA	LOC100129098	1	1	NA
SERPING1	1	1	1	LOC101060373	NA	1	1
SESN1	1	1	1	LPCAT1	NA	1	1
SFRP1	1	1	1	LRPPRC	NA	1	1
SFRP4	1	1	1	LRRC8D	NA	1	1
SGK1	1	1	1	LSG1	1	1	NA
SH3BP5	1	1	1	4	1	1	1
SLC31A2	1	1	1	8	NA	1	1
SLC40A1	1	1	NA	LTBP1	1	1	1
SLC46A3	1	1	1	LY6K	1	NA	1
SLC7A7	NA	1	1	LYAR	NA	1	1
SLIT2	1	1	1	LZTS3	1	1	NA
SLITRK5	1	1	1	MACC1	1	1	NA
SMA4	1	NA	1	MAD1L1	NA	1	1
SMARCA2	1	1	1	1	NA	1	1
SMOC2	1	1	1	MAGEF1	1	1	1
SMPD3	1	1	1	MAL	1	1	1
SMPDL3A	1	1	1	MAP4K1	NA	1	1
SNAI2	1	1	1	MAP7D1	NA	1	1
SNCAIP	1	1	1	MARC1	1	1	1
SNX7	1	1	NA	MARS	1	1	1
SOCS2	1	1	1	MCAM	1	1	1
SORBS2	1	1	1	MCM10	1	1	1
SPARCL1	1	1	1	MCM2	1	1	1
SPATA7	1	1	1	MCM3	NA	1	1
SPRY4-IT1	NA	1	1	MCM4	1	1	1
SQRDL	1	NA	1	MCM5	NA	1	1
SREK1	NA	1	1	MCM6	NA	1	1
STX2	1	1	1	MCM7	NA	1	1
STXBP1	1	NA	1	MCUR1	1	1	1
SYNE1	1	1	1	MDK	1	1	1
SYNE2	1	1	1	MELK	1	1	1
TACC1	1	1	1	MEOX1	1	1	1
TCTN1	NA	1	1	METTL2A	NA	1	1
TFPI	1	1	1	MFAP2	1	NA	1
TFPI2	1	1	1	MFN1	NA	1	1
THBD	1	1	1	MIR3658	1	1	NA
THG1L	1	1	NA	MIR6787	1	NA	1
TLCD2	1	1	1	MIS18A	1	1	1
TLE4	1	1	1	MKI67	NA	1	1
TLR1	1	NA	1	2	1	1	1
TLR2	1	1	1	MND1	1	1	1
TMEM163	NA	1	1	MPHOSPH10	NA	1	1
TMEM2	NA	1	1	MRGBP	NA	1	1
TMX4	1	1	1	MRPL11	NA	1	1
TNFAIP8	1	NA	1	MRPL15	1	1	1
TNFSF13B	1	1	1	MRPL2	NA	1	1
TNXA	1	1	1	MRPL3	1	1	1
TPBG	1	1	1	MRPL34	1	NA	1
TRIM22	1	1	1	MRPL37	NA	1	1
TRIM34	1	1	1	MRPL42	1	1	1
TSHZ3	1	1	1	MRPS15	NA	1	1
TSPAN8	1	1	1	MRPS17	1	1	1
TSPYL1	1	1	NA	MRPS21	NA	1	1
UBL3	1	1	NA	MSANTD3-TMEFF1	NA	1	1
USO1	1	NA	1	MSH2	NA	1	1
VCAM1	1	NA	1	MT1F	1	1	NA
VIM	1	1	1	MTF2	NA	1	1
2	1	1	1	MTHFD1	NA	1	1
WDR17	1	1	1	MTHFD2	1	1	1
WRB	1	1	1	MUC16	1	1	1
WSB1	1	1	1	MX2	1	1	1
XIST	1	1	NA	MYBL2	1	1	1
ZBTB16	NA	1	1	MYCL	1	1	1
ZBTB20	1	1	1	MYO10	1	1	1
ZCCHC24	1	1	1	NAA10	1	NA	1
ZDHHC14	1	NA	1	NCAPD2	1	1	1
ZDHHC2	1	1	NA	NCAPG	1	1	1
ZEB2	1	1	1	NCAPG2	1	1	1
ZFP36	1	NA	1	NCAPH	1	1	1
ZFPM2	1	1	1	NCBP2	NA	1	1
ZNF204P	1	NA	1	NDC1	1	1	1
ZNF23	1	1	1	NDC80	1	1	1
ZNF652	1	NA	1	NDUFA12	NA	1	1
ZNF671	1	1	1	NDUFA13	NA	1	1
AADAC	1	1	1	NDUFA9	1	1	NA
AADACL2	1	1	1	NDUFB7	1	NA	1
ABCA6	1	1	1	NDUFB9	1	1	1
ABCA9	1	1	1	NDUFS3	NA	1	1
ABCB1	1	1	1	NDUFS5	NA	1	1
ABHD12B	1	1	1	NDUFS6	NA	1	1
ABLIM3	1	1	1	NDUFV1	1	NA	1
ACAA2	1	1	1	NEIL3	1	1	1
ACAD11	1	1	1	NELFCD	1	1	NA
ACPP	1	1	1	NETO2	1	1	1
ADAMTS3	1	1	1	NEU1	NA	1	1
ADAMTS9-AS2	1	1	1	NHP2	NA	1	1
ADCYAP1	1	1	1	NIF3L1	1	NA	1
ADH1C	1	1	1	NME1	1	1	NA
AGTR1	1	1	1	NMU	1	1	1
AHSA2	1	1	1	NOTCH3	NA	1	1
AJ420595	1	1	1	NOV	1	1	NA
AK055910	1	1	1	NOX4	1	1	1
AMDHD1	1	1	1	NPM3	NA	1	1
ANAPC4	1	1	1	NR2F6	1	1	1
ANG	1	1	1	NRAS	1	1	NA
ANGPTL1	1	1	1	NRTN	1	1	1
ANKRD29	1	1	1	NUDT1	NA	1	1
ANKRD36B	1	1	1	NUDT15	1	1	1
ANO5	1	1	1	NUF2	1	1	1
ANTXR2	1	1	1	NUP155	NA	1	1
ANXA3	1	1	1	NUSAP1	1	1	1
ANXA9	1	1	1	NXT1	1	1	1
AOX1	1	1	1	OIP5	1	1	1
AQP1	1	1	1	OR7E37P	1	1	1
ARHGAP18	1	1	1	ORC4	NA	1	1
ARHGAP25	1	1	1	PACSIN3	NA	1	1
ARHGAP28	1	1	1	PAFAH1B3	1	NA	1
ARHGAP6	1	1	1	PAIP1	NA	1	1
ARHGEF10	1	1	1	PAK1IP1	1	1	1
ARMCX5-GPRASP2	1	1	1	PARPBP	1	1	1
ARNTL	1	1	1	PBK	1	1	1
ARRDC4	1	1	1	PCBD1	NA	1	1
ARX	1	1	1	PCCB	1	1	1
ASTN1	1	1	1	PCNA	1	1	1
ATL1	1	1	1	PDCD10	NA	1	1
ATOH1	1	1	1	PDHA1	NA	1	1
ATP6V1B2	1	1	1	PEA15	1	1	1
ATP7B	1	1	1	PEG10	1	NA	1
ATP8B2	1	1	1	PFDN2	1	1	1
ATRNL1	1	1	1	PFDN4	1	1	1
ATXN1	1	1	1	PFKP	1	1	1
AVPI1	1	1	1	PFN1	NA	1	1
AX746755	1	1	1	PGP	1	1	NA
AXL	1	1	1	PIGW	1	1	1
B3GALT2	1	1	1	PIGX	NA	1	1
BAMBI	1	1	1	PIK3R3	1	1	1
BBS12	1	1	1	PKM	1	1	NA
BC015159	1	1	1	PKMYT1	1	NA	1
BCL2	1	1	1	PKN1	NA	1	1
BCO2	1	1	1	PLK4	1	1	NA
BDKRB1	1	1	1	POLE2	1	1	NA
BEX1	1	1	1	POLR2H	1	1	1
BEX5	1	1	1	POLR2K	NA	1	1
BMP2	1	1	1	POP7	1	1	1
BMP4	1	1	1	POU2F3	1	1	1
BNC1	1	1	1	PPA1	NA	1	1
BST1	1	1	1	PPAT	NA	1	1
C10orf32	1	1	1	PPIF	1	1	1
C10orf54	1	1	1	PPIH	1	1	NA
C1orf168	1	1	1	PPP1R14B	1	1	1
C1QTNF7	1	1	1	PRADC1	1	1	NA
C1S	1	1	1	PRAME	1	1	1
C21orf62	1	1	1	PRC1	1	1	1
C3orf70	1	1	1	PRELID1	NA	1	1
C5	1	1	1	PRSS2	1	1	1
C7	1	1	1	PRSS21	1	1	1
C8orf49	1	1	1	PRSS8	1	1	1
C8orf88	1	1	1	PSAT1	1	1	1
CA11	1	1	1	PSMA7	NA	1	1
CACNA2D1	1	1	1	PSMB5	NA	1	1
CACNB2	1	1	1	PSMD14	NA	1	1
CALB2	1	1	1	PSMD2	NA	1	1
CALD1	1	1	1	PSME4	NA	1	1
CAMK2D	1	1	1	PSRC1	1	1	1
CARNS1	1	1	1	PTH2R	1	1	1
CAV1	1	1	1	PTPLB	NA	1	1
CAV2	1	1	1	PTTG1	1	1	NA
CCBE1	1	1	1	PUF60	1	1	1
CCDC28A	1	1	1	PUS1	1	1	1
CCDC64	1	1	1	PUS7	1	1	1
CCDC68	1	1	1	PVRL3	NA	1	1
CCDC80	1	1	1	PXDN	NA	1	1
CCDC84	1	1	1	PYCRL	1	1	1
CCND2	1	1	1	RAB10	NA	1	1
CD302	1	1	1	RACGAP1	1	1	1
CDH11	1	1	1	RAD21	NA	1	1
CDON	1	1	1	RAD51	1	1	NA
CELF6	1	1	1	RAD51AP1	1	1	1
CERK	1	1	1	RAD54L	NA	1	1
CFH	1	1	1	RALA	NA	1	1
CFHR2	1	1	1	RALY	1	1	1
CFL2	1	1	1	RASAL1	1	NA	1
CGN	1	1	1	RBCK1	NA	1	1
CGNL1	1	1	1	RECQL4	1	1	1
CHD9	1	1	1	RFC3	1	1	1
CHST15	1	1	1	RFC4	1	1	1
CLDN11	1	1	1	RFXANK	1	1	1
CLDN15	1	1	1	RITA1	1	1	NA
CLDN22	1	1	1	RNASEH2A	1	1	1
CLEC4M	1	1	1	RNF114	NA	1	1
CLIP4	1	1	1	RNF44	1	NA	1
CLK1	1	1	1	RNFT2	NA	1	1
CLMP	1	1	1	RP4-798A10.7	1	1	1
CMTM4	1	1	1	RPL39L	1	1	1
CMYA5	1	1	1	RPL8	NA	1	1
CNIH3	1	1	1	RPP40	1	1	1
CNKSR2	1	1	1	RRM2	1	1	1
CNRIP1	1	1	1	RUNX3	1	1	1
CNTN1	1	1	1	RUSC1	1	1	NA
CNTN4	1	1	1	RYR1	1	1	1
COL14A1	1	1	1	S100A13	1	1	1
COL4A6	1	1	1	S100A2	1	1	1
COL6A6	1	1	1	SAC3D1	1	1	NA
COL8A1	1	1	1	SARS2	1	1	NA
COLEC12	1	1	1	SCAND1	NA	1	1
CORO6	1	1	1	SCD	1	1	NA
CPB1	1	1	1	SCRIB	NA	1	1
CPE	1	1	1	SDC1	1	1	1
CPED1	1	1	1	SDHA	NA	1	1
CRNDE	1	1	1	SDHAP1	NA	1	1
CRYL1	1	1	1	SEH1L	NA	1	1
CRYM	1	1	1	SEPHS1	1	1	NA
CSDC2	1	1	1	SFMBT1	1	1	1
CTC-471J1.2	1	1	1	SFN	1	1	1
CTD-2035E11.5	1	1	1	SGPL1	NA	1	1
CTD-2555O16.4	1	1	1	SHARPIN	1	1	NA
CTD-3092A11.2	1	1	1	SHCBP1	1	1	1
CXCL6	1	1	1	SHMT2	NA	1	1
CXCR2	1	1	1	SKP2	NA	1	1
CYBRD1	1	1	1	SLC25A38	NA	1	1
CYP27A1	1	1	1	SLC25A39	NA	1	1
CYP2B6	1	1	1	SLC25A5	NA	1	1
CYP2U1	1	1	1	SLC27A3	NA	1	1
CYP3A7-CYP3AP1	1	1	1	SLC2A1	1	1	1
CYS1	1	1	1	SLC38A1	NA	1	1
CYSTM1	1	1	1	SLC39A4	1	1	1
DAAM1	1	1	1	SLC39A7	1	1	1
DAPK1	1	1	1	SLC4A11	1	1	1
DAPK1-IT1	1	1	1	SLC52A2	1	1	1
DCUN1D4	1	1	1	SLC5A3	1	1	1
DDX26B	1	1	1	SLC5A6	1	1	NA
DENND5B	1	1	1	SLC6A8	NA	1	1
DFNA5	1	1	1	SLIRP	NA	1	1
DHRS7	1	1	1	SLMO2	NA	1	1
DIRAS3	1	1	1	SMAD6	1	NA	1
DISP1	1	1	1	SMARCC1	1	1	NA
DLG2	1	1	1	SMC4	1	1	1
DLK1	1	1	1	SNORA5B	NA	1	1
DNAJB4	1	1	1	SNRNP25	1	NA	1
DOCK11	1	1	1	SNRPB	1	1	1
DOCK4	1	1	1	SNRPD1	NA	1	1
DOCK5	1	1	1	SNRPF	NA	1	1
DPP10	1	1	1	SORT1	1	1	1
DPP10-AS1	1	1	1	SOX17	1	1	1
DPY19L2	1	1	1	SPAG5	1	1	1
DPYS	1	1	1	SPATC1L	1	1	1
DPYSL2	1	1	1	SPC25	1	1	1
DSC3	1	1	1	SPINT2	1	1	1
DSCAML1	1	1	1	SPNS1	NA	1	1
DSE	1	1	1	SPP1	1	1	1
DST	1	1	1	SQLE	NA	1	1
DTNA	1	1	1	SRD5A1	1	1	1
DTWD1	1	1	1	SS18L1	NA	1	1
DYNLRB2	1	1	1	SSB	1	1	1
ECHDC2	1	1	1	SST	1	1	1
EDNRA	1	1	1	STC2	1	1	1
EFNA5	1	1	1	STIL	1	1	1
ELAVL2	1	1	1	STON2	1	1	1
EMB	1	1	1	STX6	1	NA	1
EMILIN1	1	1	1	SUSD4	1	1	NA
EMILIN2	1	1	1	SUV39H1	1	NA	1
EMP3	1	1	1	SYNDIG1	1	1	NA
ENOX1	1	1	1	TACC3	1	1	1
EPB42	1	1	1	TATDN1	1	1	1
ERC2	1	1	1	TBC1D7	NA	1	1
ERCC5	1	1	1	TBCC	1	1	1
1	1	1	1	TBCCD1	NA	1	1
ETNPPL	1	1	1	TCEB1	NA	1	1
F13A1	1	1	1	TFAP2A	1	1	1
FABP4	1	1	1	TFAP2C	1	1	NA
FAM133A	1	1	1	THEM6	1	1	NA
FAM150B	1	1	1	THEMIS2	NA	1	1
FAM155A	1	1	1	TIGD1	1	1	1
FAM198B	1	1	1	TIMELESS	1	1	1
FAM19A2	1	1	1	TIMMDC1	NA	1	1
FAM20A	1	1	1	TK1	1	1	1
FAM213A	1	1	1	TM7SF2	1	1	1
FAM221A	1	1	1	TMEM147	NA	1	1
FAM226A	1	1	1	TMEM185B	1	1	NA
FAM65C	1	1	1	TMEM251	NA	1	1
FAM89A	1	1	1	TMEM38A	NA	1	1
FBXL7	1	1	1	TMEM69	NA	1	1
FCGR3B	1	1	1	TMEM79	1	1	NA
FCN1	1	1	1	TMPRSS4	1	1	1
FDXR	1	1	1	TMTC4	NA	1	1
FER	1	1	1	TNNI3	NA	1	1
FEZ2	1	1	1	TNNT1	1	1	1
FGF1	1	1	1	TOMM40	1	NA	1
FGF13	1	1	1	TOP2A	1	1	1
FGF13-AS1	1	1	1	TOPBP1	NA	1	1
FGF9	1	1	1	TPD52	1	1	1
FHL1	1	1	1	TPD52L2	NA	1	1
FKBP11	1	1	1	TPI1	1	1	1
FKBP5	1	1	1	TPX2	1	1	1
FKBP7	1	1	1	TRAIP	NA	1	1
FLJ16734	1	1	1	TRAPPC3	1	1	NA
FLJ31306	1	1	1	TRIM24	1	1	1
FLJ35934	1	1	1	TRIM28	NA	1	1
FLNC	1	1	1	TRIP13	1	1	1
FLRT2	1	1	1	TRIT1	NA	1	1
FLRT3	1	1	1	TRMT10C	NA	1	1
FOXP1	1	1	1	TRPT1	1	NA	1
FRAS1	1	1	1	TRUB2	NA	1	1
FYCO1	1	1	1	TSTA3	1	1	1
FZD7	1	1	1	TTF2	1	NA	1
GABRB1	1	1	1	TTI1	NA	1	1
GABRG1	1	1	1	TTK	1	1	1
GADL1	1	1	1	TUBA1C	NA	1	1
GALNT9	1	1	1	TUBA4A	1	1	1
GAS1	1	1	1	TUBG1	NA	1	1
GATA5	1	1	1	TYMS	1	1	1
GATA6-AS1	1	1	1	UBE2C	1	1	1
GATM	1	1	1	UBE2S	1	1	1
GBGT1	1	1	1	UBE2T	1	1	1
GCA	1	1	1	UBL4A	NA	1	1
GCNT1	1	1	1	UNG	NA	1	1
GCOM1	1	1	1	UQCRQ	NA	1	1
GFPT2	1	1	1	USP18	1	1	1
GFRA1	1	1	1	USP39	NA	1	1
GGTA1P	1	1	1	VAX2	1	NA	1
GIMAP2	1	1	1	VEGFA	NA	1	1
GLI3	1	1	1	VPS72	NA	1	1
GLIPR1	1	1	1	VSIG10	1	1	1
GLS	1	1	1	WDHD1	1	1	1
GLT8D2	1	1	1	WHSC1	NA	1	1
GNAI1	1	1	1	WNT7A	1	1	1
GNG2	1	1	1	XPO5	NA	1	1
GOLM1	1	1	1	XPOT	1	1	NA
GPM6A	1	1	1	YARS2	1	1	1
GPR124	1	1	1	YEATS2	1	1	1
GPR133	1	1	1	YWHAG	NA	1	1
GPR137B	1	1	1	ZDHHC16	NA	1	1
GPR34	1	1	1	ZDHHC9	1	NA	1
GREB1	1	1	1	ZFP69B	1	1	1
GSTM3	1	1	1	ZGPAT	NA	1	1
GYPC	1	1	1	ZHX1-C8orf76	1	1	NA
H2BFXP	1	1	1	ZMYM1	NA	1	1
HAS1	1	1	1	ZNF16	1	NA	1
HBG1	1	1	1	ZNF239	NA	1	1
HEG1	1	1	1	ZNF250	NA	1	1
HEIH	1	1	1	ZNF257	1	NA	1
HHIP	1	1	1	ZNF492	1	1	1
HLF	1	1	1	ZNF512B	NA	1	1
HMCN1	1	1	1	ZNF623	1	1	1
HNMT	1	1	1	ZNHIT1	1	1	1
HOXC6	1	1	1	ZSCAN16	1	1	NA
HOXD10	1	1	1	ZWILCH	NA	1	1
HOXD9	1	1	1	ZWINT	1	1	1
HPGDS	1	1	1	ACN9	1	1	1
HPSE	1	1	1	ADRA2C	1	1	1
HS3ST1	1	1	1	AGMAT	1	1	1
HSD11B1	1	1	1	AL833181	1	1	1
HSD17B11	1	1	1	ALDH3B2	1	1	1
HSD17B2	1	1	1	ALG6	1	1	1
HSD17B6	1	1	1	ALYREF	1	1	1
HSDL2	1	1	1	ANKRD65	1	1	1
HSPA2	1	1	1	AP000525.9	1	1	1
HSPB2	1	1	1	AP1M2	1	1	1
HSPB3	1	1	1	ARHGAP11A	1	1	1
HTRA1	1	1	1	ARHGEF19	1	1	1
ID1	1	1	1	ASRGL1	1	1	1
ID2	1	1	1	BACE2	1	1	1
ID3	1	1	1	BC017398	1	1	1
IDNK	1	1	1	BEND3	1	1	1
IFFO1	1	1	1	BHLHE41	1	1	1
IGFBP5	1	1	1	BRIP1	1	1	1
IGSF11	1	1	1	BSPRY	1	1	1
IL18	1	1	1	BTG3	1	1	1
IL18R1	1	1	1	BYSL	1	1	1
ILDR2	1	1	1	C11orf83	1	1	1
INMT	1	1	1	C12orf56	1	1	1
INTU	1	1	1	C12orf73	1	1	1
IRAK3	1	1	1	C15orf48	1	1	1
IRX5	1	1	1	C2orf88	1	1	1
ITGA1	1	1	1	C3orf33	1	1	1
ITLN1	1	1	1	C3orf67	1	1	1
ITPK1-AS1	1	1	1	C5orf34	1	1	1
KCNJ8	1	1	1	C7orf57	1	1	1
KCNK6	1	1	1	C8orf4	1	1	1
KCNT2	1	1	1	C8orf76	1	1	1
KDR	1	1	1	C8orf82	1	1	1
KGFLP2	1	1	1	C9orf16	1	1	1
KIAA0485	1	1	1	CARD9	1	1	1
KIFAP3	1	1	1	CASC5	1	1	1
KITLG	1	1	1	CCDC113	1	1	1
KLK11	1	1	1	CCDC58	1	1	1
KPNA5	1	1	1	CCL20	1	1	1
KRTDAP	1	1	1	CCNA1	1	1	1
L3HYPDH	1	1	1	CCND1	1	1	1
L3MBTL3	1	1	1	CD24	1	1	1
LAMA4	1	1	1	CD82	1	1	1
LAMB1	1	1	1	CDCA5	1	1	1
LATS2	1	1	1	CDCA7	1	1	1
LEMD1-AS1	1	1	1	CEBPG	1	1	1
LEPR	1	1	1	CELSR2	1	1	1
LGALS8	1	1	1	CENPK	1	1	1
LHFP	1	1	1	CENPM	1	1	1
LHX2	1	1	1	CHAC2	1	1	1
LHX9	1	1	1	CHCHD10	1	1	1
LINC00597	1	1	1	CHD7	1	1	1
LINC00889	1	1	1	CHMP4C	1	1	1
LINC00924	1	1	1	CHSY1	1	1	1
LINC01105	1	1	1	CKB	1	1	1
LINC01116	1	1	1	CLDN10	1	1	1
LINC01133	1	1	1	CLDN4	1	1	1
LINC01279	1	1	1	CLDN7	1	1	1
LIX1L	1	1	1	CMTM6	1	1	1
LOC100129455	1	1	1	CMTM7	1	1	1
LOC100129550	1	1	1	CMTM8	1	1	1
LOC100130232	1	1	1	COL23A1	1	1	1
LOC100134445	1	1	1	CORO2A	1	1	1
LOC100272216	1	1	1	COX5A	1	1	1
LOC100506834	1	1	1	CP	1	1	1
LOC100507311	1	1	1	CPSF1	1	1	1
LOC100507487	1	1	1	CPSF3	1	1	1
LOC100507557	1	1	1	CTHRC1	1	1	1
LOC100996760	1	1	1	CWC22	1	1	1
LOC101926951	1	1	1	CX3CL1	1	1	1
LOC101928189	1	1	1	CXCR4	1	1	1
LOC101930052	1	1	1	DCAF13	1	1	1
LOC101930059	1	1	1	DCDC2	1	1	1
LOC102725188	1	1	1	DDIAS	1	1	1
LOC102725451	1	1	1	DDR1	1	1	1
LOC202181	1	1	1	DDX21	1	1	1
LOC283713	1	1	1	DEFB1	1	1	1
LOC286161	1	1	1	DEPDC1B	1	1	1
LOC286437	1	1	1	DEPTOR	1	1	1
LOC401220	1	1	1	DHRS13	1	1	1
LOC440354	1	1	1	DIRAS2	1	1	1
LOC440434	1	1	1	DPY30	1	1	1
LOC646762	1	1	1	DYRK2	1	1	1
LOC727820	1	1	1	E2F7	1	1	1
LOC728061	1	1	1	EHF	1	1	1
LONRF2	1	1	1	EHHADH	1	1	1
LRFN5	1	1	1	ENDOG	1	1	1
LRP2	1	1	1	EP300-AS1	1	1	1
LRRC2	1	1	1	EPCAM	1	1	1
LRRN4	1	1	1	EPHX4	1	1	1
LSAMP	1	1	1	ERV3-2	1	1	1
LY96	1	1	1	ETV4	1	1	1
LYVE1	1	1	1	ETV6	1	1	1
MAFK	1	1	1	EYA2	1	1	1
MAGI2-AS3	1	1	1	FAM107A	1	1	1
MAMDC4	1	1	1	FAM136A	1	1	1
MAPRE2	1	1	1	FAM174B	1	1	1
MARCO	1	1	1	FAM181A	1	1	1
MBNL3	1	1	1	FAM21EP	1	1	1
MCC	1	1	1	FAM71E1	1	1	1
MCOLN2	1	1	1	FAM72A	1	1	1
MCOLN3	1	1	1	FAM83D	1	1	1
ME1	1	1	1	FARSA	1	1	1
MEDAG	1	1	1	FBXO6	1	1	1
MEG3	1	1	1	FLJ23867	1	1	1
MEGF6	1	1	1	FLJ41455	1	1	1
MEOX2	1	1	1	FOLR1	1	1	1
METTL25	1	1	1	FOXA3	1	1	1
MFSD4	1	1	1	FOXJ1	1	1	1
MGARP	1	1	1	FOXQ1	1	1	1
MGC24103	1	1	1	FUT8	1	1	1
MGP	1	1	1	GALNT3	1	1	1
MICU3	1	1	1	GALNT6	1	1	1
MIR101-1	1	1	1	GAPDHP73	1	1	1
MIR29B2	1	1	1	GAS2L3	1	1	1
MIR646HG	1	1	1	GEN1	1	1	1
MIRLET7D	1	1	1	GGCT	1	1	1
MOSPD2	1	1	1	GJB1	1	1	1
MS4A4A	1	1	1	GMNN	1	1	1
MST1	1	1	1	GNPNAT1	1	1	1
MST4	1	1	1	GPD2	1	1	1
MTMR11	1	1	1	GPR160	1	1	1
MTURN	1	1	1	GPR27	1	1	1
MTUS1	1	1	1	GPR39	1	1	1
MUM1L1	1	1	1	GRAMD2	1	1	1
MYRF	1	1	1	GREM1	1	1	1
MYZAP	1	1	1	GRHL1	1	1	1
NAP1L2	1	1	1	GRHL2	1	1	1
NAP1L5	1	1	1	GSDMD	1	1	1
NAPEPLD	1	1	1	GYLTL1B	1	1	1
NAV3	1	1	1	HAPLN3	1	1	1
NCR3LG1	1	1	1	HENMT1	1	1	1
NEFH	1	1	1	HES6	1	1	1
NFASC	1	1	1	HIST1H1C	1	1	1
NKAIN2	1	1	1	HIST1H2AC	1	1	1
NLGN1	1	1	1	HIST1H2AJ	1	1	1
NLGN4X	1	1	1	HIST1H2BD	1	1	1
NPHP3	1	1	1	HIST1H2BK	1	1	1
NPNT	1	1	1	HIST1H4H	1	1	1
NPTX1	1	1	1	HK1	1	1	1
NPY1R	1	1	1	HK2	1	1	1
NR0B1	1	1	1	HMGA1	1	1	1
NRK	1	1	1	HN1L	1	1	1
NRXN3	1	1	1	HOMER2	1	1	1
NSUN6	1	1	1	HPDL	1	1	1
NUMB	1	1	1	HPRT1	1	1	1
NXPH2	1	1	1	HSPBP1	1	1	1
OGFRL1	1	1	1	HYOU1	1	1	1
OLFML1	1	1	1	IDH2	1	1	1
OMD	1	1	1	IFI27	1	1	1
OSR1	1	1	1	IL4I1	1	1	1
P2RX7	1	1	1	IRAK1	1	1	1
PABPC5	1	1	1	ITGB6	1	1	1
PAPLN	1	1	1	JADE3	1	1	1
PAQR7	1	1	1	JAG2	1	1	1
PARM1	1	1	1	JUN	1	1	1
PARVA	1	1	1	KCNH2	1	1	1
PCDH9	1	1	1	KIAA1524	1	1	1
PCDHB16	1	1	1	KIAA1804	1	1	1
PCDHGA4	1	1	1	KIF18A	1	1	1
PCDP1	1	1	1	KIF20B	1	1	1
PCED1B	1	1	1	KLHL14	1	1	1
PCOLCE2	1	1	1	KRT23	1	1	1
PCSK5	1	1	1	KRTCAP3	1	1	1
PDE2A	1	1	1	LCN2	1	1	1
PDGFD	1	1	1	LEMD1	1	1	1
PDPN	1	1	1	LGR6	1	1	1
PEX5L	1	1	1	LGSN	1	1	1
PGM5	1	1	1	LIMS3	1	1	1
PHACTR2	1	1	1	LINC00176	1	1	1
PHLDB2	1	1	1	LINC00511	1	1	1
PHLPP2	1	1	1	LINC01139	1	1	1
PITPNC1	1	1	1	LINC01215	1	1	1
PKHD1L1	1	1	1	LL22NC03-N14H11.1	1	1	1
PLA2G2A	1	1	1	LOC100288570	1	1	1
PLA2R1	1	1	1	LOC100505938	1	1	1
PLCE1	1	1	1	LOC101060264	1	1	1
PLCL1	1	1	1	LOC101926907	1	1	1
PLEKHA7	1	1	1	LOC101928554	1	1	1
PLEKHH2	1	1	1	LOC102659288	1	1	1
PLIN2	1	1	1	LOC285556	1	1	1
PLXDC2	1	1	1	LOC439911	1	1	1
PLXNA4	1	1	1	LOC441179	1	1	1
PMP22	1	1	1	LOC441666	1	1	1
POLI	1	1	1	LOC613266	1	1	1
PPM1E	1	1	1	LOC728554	1	1	1
PPM1K	1	1	1	LOC728819	1	1	1
PPP1R12B	1	1	1	LPAR3	1	1	1
PRDM5	1	1	1	LRIG1	1	1	1
PRG4	1	1	1	LRP8	1	1	1
PRICKLE2	1	1	1	LRRC32	1	1	1
PRKACB	1	1	1	LYPD1	1	1	1
PRKAR2B	1	1	1	LYPD6B	1	1	1
PROCR	1	1	1	LYPLA1	1	1	1
PRR15	1	1	1	MAD2L1	1	1	1
PRR9	1	1	1	MAGOHB	1	1	1
PRSS35	1	1	1	MAL2	1	1	1
PSD3	1	1	1	MAP7D2	1	1	1
PTGDR	1	1	1	MARVELD3	1	1	1
PTGER3	1	1	1	MB	1	1	1
PTGIS	1	1	1	MECOM	1	1	1
PTHLH	1	1	1	MFSD3	1	1	1
PTPRZ1	1	1	1	MGC70870	1	1	1
PTRF	1	1	1	MGME1	1	1	1
RAB11FIP3	1	1	1	MIR155	1	1	1
RAB27B	1	1	1	MIR7110	1	1	1
RAB33A	1	1	1	MMP7	1	1	1
RAB38	1	1	1	MPP7	1	1	1
RAB8B	1	1	1	MREG	1	1	1
RAET1E	1	1	1	MRPL36	1	1	1
RAPH1	1	1	1	MRPS26	1	1	1
RARRES1	1	1	1	MTFR2	1	1	1
RARRES2	1	1	1	5	1	1	1
RASSF3	1	1	1	MTX1	1	1	1
RASSF8	1	1	1	MTX2	1	1	1
RASSF8-AS1	1	1	1	MUC20	1	1	1
RBM6	1	1	1	MYB	1	1	1
RBMS3	1	1	1	NAA38	1	1	1
RGS18	1	1	1	NADK2	1	1	1
RGS4	1	1	1	NCBP2-AS2	1	1	1
RHOBTB3	1	1	1	NCK1-AS1	1	1	1
RNASE2	1	1	1	NDUFB11	1	1	1
RNASEL	1	1	1	NEK2	1	1	1
RNF146	1	1	1	NET1	1	1	1
ROR1	1	1	1	NOP58	1	1	1
RORB	1	1	1	NPTX2	1	1	1
RP1-78O14.1	1	1	1	NTHL1	1	1	1
RP11-138A9.1	1	1	1	NUDT19	1	1	1
RP11-215H22.1	1	1	1	NXT2	1	1	1
RP11-216L13.19	1	1	1	OR7E14P	1	1	1
RP11-271C24.3	1	1	1	ORC1	1	1	1
RP11-320H14.1	1	1	1	OXLD1	1	1	1
RP11-324L17.1	1	1	1	OXTR	1	1	1
RP11-38P22.2	1	1	1	PALM3	1	1	1
RP11-642D21.1	1	1	1	PANK1	1	1	1
RP3-508I15.21	1	1	1	PARP1	1	1	1
RP5-855D21.1	1	1	1	PAX8	1	1	1
RP6-24A23.7	1	1	1	PAXIP1-AS1	1	1	1
RPL23AP32	1	1	1	PCDH19	1	1	1
RPS4XP3	1	1	1	PCDH7	1	1	1
RSPO1	1	1	1	PCDHB2	1	1	1
RUFY3	1	1	1	PDIA4	1	1	1
RYR2	1	1	1	PDP1	1	1	1
S100A8	1	1	1	PIPOX	1	1	1
S100PBP	1	1	1	PLAG1	1	1	1
SAT2	1	1	1	PLEKHG4B	1	1	1
SBSPON	1	1	1	PLS1	1	1	1
SCG5	1	1	1	PNP	1	1	1
SCN1B	1	1	1	PNPT1	1	1	1
SCN3B	1	1	1	POR	1	1	1
SCN7A	1	1	1	PPP1R16A	1	1	1
SCTR	1	1	1	PREX2	1	1	1
SDC2	1	1	1	PRIMA1	1	1	1
SEC14L1P1	1	1	1	PRKCD	1	1	1
SEL1L2	1	1	1	PRKX	1	1	1
SELL	1	1	1	PROM2	1	1	1
SEMA3C	1	1	1	PRORSD1P	1	1	1
SEMA5A	1	1	1	PSENEN	1	1	1
SEPP1	1	1	1	PTX3	1	1	1
SERPINB9	1	1	1	PYCR1	1	1	1
SERPIND1	1	1	1	QPRT	1	1	1
SERTM1	1	1	1	RAB25	1	1	1
SGCG	1	1	1	RAB39B	1	1	1
SH3BP5-AS1	1	1	1	RAD54B	1	1	1
SH3RF2	1	1	1	RASGEF1A	1	1	1
SHISA3	1	1	1	RASSF10	1	1	1
SHOX2	1	1	1	RB1CC1	1	1	1
SIGLEC11	1	1	1	RBBP8	1	1	1
SIGLEC16	1	1	1	RBM10	1	1	1
SIRPA	1	1	1	RCAN3	1	1	1
SLC16A1	1	1	1	RCC2	1	1	1
SLC16A4	1	1	1	RCN2	1	1	1
SLC16A7	1	1	1	RGCC	1	1	1
SLC17A5	1	1	1	RGS1	1	1	1
SLC25A21	1	1	1	RHNO1	1	1	1
SLC25A27	1	1	1	RIPK4	1	1	1
SLC2A5	1	1	1	RNA45S5	1	1	1
SLC30A4	1	1	1	RNF157-AS1	1	1	1
SLC39A8	1	1	1	ROMO1	1	1	1
SLC41A2	1	1	1	RP11-199F11.2	1	1	1
SLC4A4	1	1	1	RP11-1L12.3	1	1	1
SLC9A3R1	1	1	1	RP11-29H23.4	1	1	1
SMAD9	1	1	1	RP11-379H18.1	1	1	1
SNCA	1	1	1	RP11-48B3.4	1	1	1
SND1-IT1	1	1	1	RP11-554J4.1	1	1	1
SNHG18	1	1	1	RPAP3	1	1	1
SOX6	1	1	1	RTKN	1	1	1
SPOCK1	1	1	1	RUVBL1	1	1	1
SPOCK2	1	1	1	S100A1	1	1	1
SPOCK3	1	1	1	S100A14	1	1	1
SRGAP2	1	1	1	SAPCD2	1	1	1
SSBP3-AS1	1	1	1	SASS6	1	1	1
ST3GAL5	1	1	1	SBK1	1	1	1
STAG3L2	1	1	1	SCGB1D2	1	1	1
STAMBPL1	1	1	1	SCGB2A1	1	1	1
STAR	1	1	1	SEC24C	1	1	1
STK32B	1	1	1	SIX4	1	1	1
SULF2	1	1	1	SKA3	1	1	1
SULT1A1	1	1	1	SKIL	1	1	1
SVEP1	1	1	1	SLC12A7	1	1	1
SYNPO2	1	1	1	SLC1A3	1	1	1
SYT1	1	1	1	SLC25A10	1	1	1
SYT4	1	1	1	SLC25A33	1	1	1
TBC1D2B	1	1	1	SLC34A2	1	1	1
TBC1D4	1	1	1	SLC39A1	1	1	1
TCEAL1	1	1	1	SLC3A2	1	1	1
TCEAL2	1	1	1	SLC44A4	1	1	1
TCEAL3	1	1	1	SLC5A1	1	1	1
TCEAL7	1	1	1	SLC7A5	1	1	1
TCF21	1	1	1	SLFN13	1	1	1
TCF4	1	1	1	SMARCD2	1	1	1
TDRD10	1	1	1	SMIM22	1	1	1
TDRD6	1	1	1	SMN1	1	1	1
TDRP	1	1	1	SORD	1	1	1
TENC1	1	1	1	SORL1	1	1	1
TGFB2	1	1	1	SOX9	1	1	1
TIMD4	1	1	1	SPATA17	1	1	1
TIMP1	1	1	1	SPON1	1	1	1
TIMP2	1	1	1	SRD5A3	1	1	1
TLE2	1	1	1	ST14	1	1	1
TLL1	1	1	1	ST3GAL6	1	1	1
TMEM150C	1	1	1	ST6GALNAC1	1	1	1
TMEM176A	1	1	1	STRA13	1	1	1
TMEM200A	1	1	1	SUSD2	1	1	1
TMEM200B	1	1	1	SUV39H2	1	1	1
TMEM255A	1	1	1	SYNE4	1	1	1
TMEM37	1	1	1	SYNM	1	1	1
TMEM8B	1	1	1	TACSTD2	1	1	1
TMEM98	1	1	1	TAF4B	1	1	1
TMOD2	1	1	1	TAGLN2	1	1	1
TPM1	1	1	1	TBC1D31	1	1	1
TRA2A	1	1	1	TEAD4	1	1	1
TRAF5	1	1	1	TES	1	1	1
TRAPPC10	1	1	1	TLCD1	1	1	1
TRIM6	1	1	1	TMC4	1	1	1
TRIM61	1	1	1	TMEM45B	1	1	1
TRPC1	1	1	1	TMEM68	1	1	1
TSC1	1	1	1	TMPRSS3	1	1	1
TSPAN4	1	1	1	TMTC1	1	1	1
TSPAN5	1	1	1	TNFAIP6	1	1	1
TTC8	1	1	1	TPM4	1	1	1
TVP23A	1	1	1	TPRKB	1	1	1
TXNIP	1	1	1	TRIM47	1	1	1
UFSP2	1	1	1	TRIM59	1	1	1
UGP2	1	1	1	TRMT12	1	1	1
UNC5D	1	1	1	TSPAN15	1	1	1
UPK3B	1	1	1	TUBA4B	1	1	1
VGLL3	1	1	1	U47924.27	1	1	1
VLDLR	1	1	1	UCP2	1	1	1
VSIG4	1	1	1	UGT2B28	1	1	1
WASF3	1	1	1	UGT8	1	1	1
WNT16	1	1	1	UHRF1	1	1	1
WNT2B	1	1	1	UNC5A	1	1	1
WNT4	1	1	1	VANGL1	1	1	1
WNT5A	1	1	1	VRK1	1	1	1
YPEL4	1	1	1	VTCN1	1	1	1
ZDHHC8P1	1	1	1	WASIR1	1	1	1
ZMAT1	1	1	1	WBSCR22	1	1	1
ZNF211	1	1	1	WDR34	1	1	1
ZNF252P-AS1	1	1	1	WDR43	1	1	1
ZNF300P1	1	1	1	WDR72	1	1	1
ZNF37BP	1	1	1	WFDC2	1	1	1
ZNF385B	1	1	1	XK	1	1	1
ZNF546	1	1	1	XKR4	1	1	1
ZNF573	1	1	1	XPR1	1	1	1
ZNF697	1	1	1	XXYLT1	1	1	1
ZSWIM5	1	1	1	YDJC	1	1	1
				ZBTB42	1	1	1
				ZMYND19	1	1	1
				ZNF165	1	1	1
				ZNF367	1	1	1
				ZNF682	1	1	1
				ZNF738	1	1	1
